# Supplementary material for: Utilization of a Wheat55K SNP Array for Mapping of Major QTL for Temporal Expression of the Tiller Number
Source: Front Plant Sci. 2018 Mar 15;9:333. doi: 10.3389/fpls.2018.00333 (PMC5862827; doi:10.3389/fpls.2018.00333)
Supplement: Supplementary file 4 [file Table_1.XLSX]

## Sheet: Introduction
The Supplementary File showed the detail information of each bin in linkage map construction.
Bin ID represents the bins, which were used to construct the linkage map. The same Bin ID represnts markers in one bin.
Chr. represents chromosomes that the bins were located on.

## Sheet: Bin information
BinID	MarkerName	Chr.	Missing Rate (%)
1	AX-108725239	7A	2.965
1	AX-108739742	7A	4.0431
1	AX-108758720	7A	3.2345
1	AX-108803636	7A	3.504
1	AX-108829387	7A	2.965
1	AX-108833648	7A	3.7736
1	AX-108871582	7A	3.2345
1	AX-108884040	7A	4.3127
1	AX-108905169	7A	4.0431
1	AX-108937340	7A	2.6954
1	AX-108938437	7A	3.7736
1	AX-109081921	7A	3.504
1	AX-109297928	7A	4.0431
1	AX-109303551	7A	4.0431
1	AX-109314571	7A	3.2345
1	AX-109335420	7A	3.504
1	AX-109341259	7A	2.965
1	AX-109420173	7A	4.8518
1	AX-109429555	7A	2.6954
1	AX-109474489	7A	4.3127
1	AX-109488290	7A	2.6954
1	AX-109504503	7A	2.4259
1	AX-109542943	7A	2.4259
1	AX-109855326	7A	3.7736
1	AX-109931165	7A	3.7736
1	AX-109970826	7A	3.7736
1	AX-109982253	7A	4.5822
1	AX-109982987	7A	3.7736
1	AX-110054283	7A	4.0431
1	AX-110091059	7A	4.8518
1	AX-110122450	7A	2.6954
1	AX-110186090	7A	2.6954
1	AX-110396771	7A	3.7736
1	AX-110426981	7A	3.504
1	AX-110447646	7A	3.504
1	AX-110466840	7A	2.965
1	AX-110538185	7A	3.7736
1	AX-110952157	7A	4.5822
1	AX-110962367	7A	2.965
1	AX-110967243	7A	1.0782
1	AX-110970302	7A	2.965
1	AX-111053964	7A	3.2345
1	AX-111056830	7A	2.965
1	AX-111085055	7A	2.6954
1	AX-111143419	7A	3.504
1	AX-111154340	7A	3.2345
1	AX-111171332	7A	3.7736
1	AX-111453793	7A	3.2345
1	AX-111460177	7A	2.6954
1	AX-111462555	7A	3.7736
1	AX-111485137	7A	3.504
1	AX-111523931	7A	4.0431
1	AX-111524060	7A	4.0431
1	AX-111536100	7A	3.504
1	AX-111536482	7A	3.2345
1	AX-111562665	7A	4.0431
1	AX-111586562	7A	3.504
1	AX-111650336	7A	3.504
1	AX-111652639	7A	3.7736
1	AX-111660155	7A	3.7736
1	AX-111662651	7A	1.8868
1	AX-111764490	7A	4.0431
2	AX-108725465	5A	2.965
2	AX-109076419	5A	2.4259
2	AX-109504177	5A	1.0782
2	AX-109611815	5A	3.2345
2	AX-110033406	5A	1.0782
2	AX-110551710	5A	1.8868
2	AX-110569417	5A	2.4259
2	AX-110714002	5A	2.4259
3	AX-108725467	4B	0.2695
3	AX-108770645	4B	2.1563
3	AX-108895395	4B	1.6173
3	AX-108911893	4B	2.965
3	AX-108917762	4B	3.2345
3	AX-108929144	4B	1.3477
3	AX-109053883	4B	2.4259
3	AX-109075711	4B	2.1563
3	AX-109350990	4B	1.3477
3	AX-109382842	4B	1.8868
3	AX-109480795	4B	3.2345
3	AX-109548189	4B	1.0782
3	AX-109627680	4B	1.8868
3	AX-109848007	4B	1.3477
3	AX-109852815	4B	1.6173
3	AX-109874906	4B	4.0431
3	AX-109883743	4B	3.7736
3	AX-110130632	4B	1.0782
3	AX-110371494	4B	1.3477
3	AX-110372057	4B	2.4259
3	AX-110436318	4B	1.6173
3	AX-110492518	4B	1.3477
3	AX-110564627	4B	2.1563
3	AX-110607041	4B	0.8086
3	AX-110679555	4B	2.4259
3	AX-110975969	4B	0.5391
3	AX-110978194	4B	1.8868
3	AX-111011650	4B	3.2345
3	AX-111039449	4B	3.504
3	AX-111123332	4B	1.3477
3	AX-111153800	4B	1.3477
3	AX-111528005	4B	2.965
3	AX-111535446	4B	2.6954
3	AX-111538668	4B	1.3477
3	AX-111564806	4B	1.3477
3	AX-111575023	4B	2.4259
3	AX-111605906	4B	2.6954
3	AX-111622276	4B	1.3477
3	AX-111700729	4B	2.6954
3	AX-111760190	4B	1.6173
3	AX-111806894	4B	2.1563
3	AX-86174001	4B	2.4259
4	AX-108725475	6B	4.3127
4	AX-111188857	6B	5.3908
5	AX-108725521	2D	2.4259
5	AX-108735612	2D	4.3127
5	AX-108780711	2D	1.8868
5	AX-108780962	2D	3.7736
5	AX-108789925	2D	2.4259
5	AX-108795658	2D	2.4259
5	AX-108810643	2D	2.6954
5	AX-108885347	2D	3.504
5	AX-108897531	2D	2.6954
5	AX-108960866	2D	3.504
5	AX-108991883	2D	4.3127
5	AX-109051958	2D	3.504
5	AX-109076679	2D	2.6954
5	AX-109169979	2D	1.6173
5	AX-109185514	2D	2.965
5	AX-109262067	2D	1.8868
5	AX-109345169	2D	4.3127
5	AX-109375042	2D	2.6954
5	AX-109401533	2D	2.4259
5	AX-109454666	2D	2.965
5	AX-109484557	2D	2.1563
5	AX-109521638	2D	2.6954
5	AX-109525831	2D	1.8868
5	AX-109527291	2D	2.6954
5	AX-109589399	2D	1.8868
5	AX-109594287	2D	2.965
5	AX-109687504	2D	2.965
5	AX-109833223	2D	5.1213
5	AX-109841610	2D	3.504
5	AX-109845140	2D	1.6173
5	AX-109876533	2D	2.1563
5	AX-109899332	2D	5.1213
5	AX-109903618	2D	3.2345
5	AX-109929648	2D	3.504
5	AX-109947030	2D	3.504
5	AX-109982080	2D	2.965
5	AX-110000610	2D	2.965
5	AX-110002051	2D	2.4259
5	AX-110069462	2D	2.1563
5	AX-110074832	2D	3.2345
5	AX-110142875	2D	2.4259
5	AX-110192731	2D	4.3127
5	AX-110368761	2D	2.6954
5	AX-110374461	2D	2.965
5	AX-110415035	2D	5.1213
5	AX-110431006	2D	2.6954
5	AX-110460468	2D	2.4259
5	AX-110515809	2D	1.8868
5	AX-110517114	2D	2.965
5	AX-110532699	2D	3.2345
5	AX-110538646	2D	1.8868
5	AX-110552026	2D	2.965
5	AX-110602044	2D	3.7736
5	AX-110636997	2D	2.4259
5	AX-110645481	2D	4.3127
5	AX-110752353	2D	2.4259
5	AX-110775188	2D	2.965
5	AX-110815691	2D	1.8868
5	AX-110833718	2D	2.6954
5	AX-110883351	2D	2.4259
5	AX-110895337	2D	3.504
5	AX-110905532	2D	3.2345
5	AX-110943237	2D	2.965
5	AX-110951950	2D	3.2345
5	AX-110976290	2D	2.4259
5	AX-110991612	2D	2.4259
5	AX-110993528	2D	1.8868
5	AX-111000777	2D	2.1563
5	AX-111015424	2D	7.0081
5	AX-111053974	2D	2.1563
5	AX-111111690	2D	2.965
5	AX-111122228	2D	2.1563
5	AX-111131968	2D	1.8868
5	AX-111134444	2D	2.965
5	AX-111157232	2D	2.4259
5	AX-111171635	2D	3.7736
5	AX-111174115	2D	2.6954
5	AX-111174437	2D	2.965
5	AX-111188329	2D	3.7736
5	AX-111188528	2D	2.965
5	AX-111198680	2D	1.8868
5	AX-111220510	2D	3.504
5	AX-111297034	2D	3.2345
5	AX-111380101	2D	2.965
5	AX-111453748	2D	1.6173
5	AX-111457880	2D	2.1563
5	AX-111493959	2D	2.4259
5	AX-111569781	2D	2.6954
5	AX-111591148	2D	2.1563
5	AX-111605724	2D	2.965
5	AX-111660114	2D	2.965
5	AX-111707295	2D	3.504
5	AX-111763473	2D	2.4259
5	AX-111809931	2D	2.6954
5	AX-111906186	2D	2.4259
5	AX-111920104	2D	2.1563
5	AX-112290929	2D	2.965
5	AX-86167100	2D	2.6954
5	AX-86168790	2D	2.965
5	AX-94452919	2D	3.7736
5	AX-94536025	2D	1.8868
6	AX-108725636	3D	1.8868
6	AX-108791575	3D	3.504
6	AX-108951432	3D	5.1213
6	AX-108955091	3D	1.8868
6	AX-109357354	3D	1.8868
6	AX-109438114	3D	2.965
6	AX-109449600	3D	1.3477
6	AX-109471491	3D	1.3477
6	AX-109506193	3D	2.6954
6	AX-109570371	3D	2.4259
6	AX-109819016	3D	0.5391
6	AX-109839577	3D	1.6173
6	AX-109916586	3D	1.0782
6	AX-109975998	3D	1.6173
6	AX-110387620	3D	1.6173
6	AX-110401202	3D	1.6173
6	AX-110509267	3D	2.4259
6	AX-111093742	3D	1.6173
6	AX-111107168	3D	0.8086
6	AX-111166149	3D	2.1563
6	AX-111483582	3D	2.1563
6	AX-111484618	3D	2.965
6	AX-111530090	3D	1.3477
6	AX-112288331	3D	1.8868
6	AX-112291151	3D	1.0782
6	AX-94382197	3D	3.7736
6	AX-94398632	3D	1.8868
6	AX-94417107	3D	2.1563
6	AX-94477760	3D	0.2695
6	AX-94485620	3D	1.8868
6	AX-94704421	3D	1.0782
6	AX-94726849	3D	1.6173
6	AX-94784291	3D	1.0782
6	AX-94955141	3D	2.4259
6	AX-94972165	3D	1.8868
6	AX-95016211	3D	1.3477
6	AX-95212015	3D	3.504
6	AX-95241266	3D	1.3477
6	AX-95249255	3D	0.2695
6	AX-95661130	3D	3.504
6	AX-95661243	3D	1.3477
7	AX-108726239	4B	3.7736
7	AX-109035659	4B	4.0431
7	AX-109483385	4B	3.504
7	AX-110483442	4B	4.0431
8	AX-108726624	2A	0.8086
8	AX-108728206	2A	2.1563
8	AX-108728406	2A	1.6173
8	AX-108730182	2A	1.8868
8	AX-108731295	2A	0.8086
8	AX-108736302	2A	0.8086
8	AX-108736328	2A	0.8086
8	AX-108738683	2A	2.6954
8	AX-108741200	2A	1.6173
8	AX-108743906	2A	1.0782
8	AX-108747172	2A	0.2695
8	AX-108747872	2A	1.3477
8	AX-108748554	2A	0.8086
8	AX-108752491	2A	0.8086
8	AX-108758209	2A	0
8	AX-108760728	2A	2.4259
8	AX-108762870	2A	0.5391
8	AX-108764087	2A	1.0782
8	AX-108772116	2A	1.3477
8	AX-108774099	2A	0.2695
8	AX-108778918	2A	4.5822
8	AX-108779901	2A	0.2695
8	AX-108780782	2A	1.0782
8	AX-108781052	2A	1.0782
8	AX-108782406	2A	2.4259
8	AX-108785539	2A	1.0782
8	AX-108788939	2A	1.3477
8	AX-108789973	2A	2.1563
8	AX-108791813	2A	2.1563
8	AX-108792986	2A	1.3477
8	AX-108794432	2A	1.8868
8	AX-108797845	2A	1.6173
8	AX-108798703	2A	0.2695
8	AX-108798996	2A	1.8868
8	AX-108801333	2A	2.6954
8	AX-108804984	2A	1.6173
8	AX-108807207	2A	1.0782
8	AX-108809516	2A	2.4259
8	AX-108814760	2A	0.8086
8	AX-108816422	2A	0.8086
8	AX-108817096	2A	1.0782
8	AX-108818175	2A	1.6173
8	AX-108822824	2A	1.0782
8	AX-108825419	2A	0.8086
8	AX-108826483	2A	1.0782
8	AX-108828777	2A	2.6954
8	AX-108828989	2A	1.3477
8	AX-108830384	2A	0.8086
8	AX-108831697	2A	0.8086
8	AX-108833062	2A	3.504
8	AX-108836839	2A	0.8086
8	AX-108837723	2A	1.3477
8	AX-108842313	2A	0.5391
8	AX-108842392	2A	2.4259
8	AX-108845229	2A	1.8868
8	AX-108847910	2A	2.1563
8	AX-108850738	2A	0
8	AX-108850995	2A	1.6173
8	AX-108853586	2A	1.3477
8	AX-108853639	2A	1.3477
8	AX-108854295	2A	1.6173
8	AX-108854984	2A	2.1563
8	AX-108860676	2A	2.1563
8	AX-108861819	2A	1.8868
8	AX-108862836	2A	3.2345
8	AX-108863808	2A	2.1563
8	AX-108866779	2A	2.4259
8	AX-108866825	2A	0.8086
8	AX-108869234	2A	0.8086
8	AX-108876507	2A	0.5391
8	AX-108876649	2A	1.8868
8	AX-108877039	2A	1.6173
8	AX-108878007	2A	0.5391
8	AX-108878388	2A	1.8868
8	AX-108879055	2A	1.3477
8	AX-108882789	2A	1.3477
8	AX-108886184	2A	1.8868
8	AX-108887315	2A	1.0782
8	AX-108889973	2A	0
8	AX-108892507	2A	1.8868
8	AX-108892822	2A	1.6173
8	AX-108893790	2A	1.3477
8	AX-108894342	2A	0.8086
8	AX-108898590	2A	1.6173
8	AX-108900044	2A	1.3477
8	AX-108900180	2A	3.2345
8	AX-108900870	2A	1.6173
8	AX-108902687	2A	1.8868
8	AX-108903031	2A	2.1563
8	AX-108903034	2A	1.3477
8	AX-108903952	2A	4.5822
8	AX-108903966	2A	1.6173
8	AX-108905369	2A	1.0782
8	AX-108907142	2A	0
8	AX-108909435	2A	0.5391
8	AX-108909646	2A	2.6954
8	AX-108910927	2A	1.0782
8	AX-108912825	2A	0.8086
8	AX-108913105	2A	1.6173
8	AX-108915428	2A	2.6954
8	AX-108915431	2A	1.6173
8	AX-108917349	2A	1.6173
8	AX-108921016	2A	1.8868
8	AX-108924975	2A	0.8086
8	AX-108926095	2A	2.1563
8	AX-108926168	2A	3.7736
8	AX-108928694	2A	2.6954
8	AX-108930977	2A	2.4259
8	AX-108931530	2A	1.6173
8	AX-108933051	2A	0.5391
8	AX-108937843	2A	0.8086
8	AX-108938046	2A	1.8868
8	AX-108941983	2A	1.3477
8	AX-108943315	2A	2.965
8	AX-108946709	2A	1.3477
8	AX-108954440	2A	1.8868
8	AX-108954762	2A	1.8868
8	AX-108956873	2A	2.4259
8	AX-108959793	2A	0.8086
8	AX-108960194	2A	1.6173
8	AX-108960776	2A	4.8518
8	AX-108962576	2A	1.8868
8	AX-108964479	2A	0.8086
8	AX-108967360	2A	1.6173
8	AX-108970659	2A	1.6173
8	AX-108970972	2A	1.8868
8	AX-108972816	2A	1.6173
8	AX-108983956	2A	1.6173
8	AX-108987688	2A	2.1563
8	AX-109028664	2A	0
8	AX-109030912	2A	2.4259
8	AX-109031304	2A	1.6173
8	AX-109033788	2A	0.5391
8	AX-109034195	2A	1.6173
8	AX-109034269	2A	0.8086
8	AX-109035005	2A	5.9299
8	AX-109038250	2A	1.6173
8	AX-109040759	2A	0
8	AX-109040772	2A	2.6954
8	AX-109041147	2A	1.6173
8	AX-109041372	2A	1.6173
8	AX-109043882	2A	1.3477
8	AX-109043963	2A	1.6173
8	AX-109053578	2A	1.0782
8	AX-109057121	2A	3.2345
8	AX-109058027	2A	1.0782
8	AX-109062065	2A	0.8086
8	AX-109062665	2A	1.3477
8	AX-109062806	2A	3.7736
8	AX-109063395	2A	1.6173
8	AX-109067983	2A	0.8086
8	AX-109070714	2A	1.0782
8	AX-109071428	2A	0.5391
8	AX-109071910	2A	1.0782
8	AX-109073823	2A	0.5391
8	AX-109075563	2A	1.0782
8	AX-109076259	2A	3.2345
8	AX-109078601	2A	2.1563
8	AX-109079217	2A	1.8868
8	AX-109079321	2A	1.3477
8	AX-109081643	2A	1.6173
8	AX-109081995	2A	0.8086
8	AX-109082011	2A	1.0782
8	AX-109082243	2A	0
8	AX-109083208	2A	1.8868
8	AX-109083781	2A	1.0782
8	AX-109084178	2A	1.6173
8	AX-109084387	2A	1.0782
8	AX-109085075	2A	1.3477
8	AX-109085552	2A	1.6173
8	AX-109085886	2A	1.3477
8	AX-109086075	2A	1.8868
8	AX-109090246	2A	2.1563
8	AX-109102653	2A	1.6173
8	AX-109103863	2A	1.6173
8	AX-109104513	2A	2.1563
8	AX-109104663	2A	0
8	AX-109105530	2A	1.0782
8	AX-109271165	2A	1.8868
8	AX-109271338	2A	1.0782
8	AX-109275379	2A	3.7736
8	AX-109275497	2A	1.6173
8	AX-109277016	2A	0.2695
8	AX-109277069	2A	2.6954
8	AX-109277365	2A	1.3477
8	AX-109277967	2A	2.1563
8	AX-109279245	2A	0.2695
8	AX-109279815	2A	1.6173
8	AX-109282870	2A	0.8086
8	AX-109283539	2A	1.0782
8	AX-109284079	2A	3.504
8	AX-109287758	2A	1.0782
8	AX-109289597	2A	1.6173
8	AX-109291396	2A	1.6173
8	AX-109295100	2A	0
8	AX-109297163	2A	2.6954
8	AX-109299441	2A	0.2695
8	AX-109299919	2A	1.6173
8	AX-109302182	2A	1.8868
8	AX-109302610	2A	3.7736
8	AX-109304717	2A	2.1563
8	AX-109306130	2A	0
8	AX-109306666	2A	1.6173
8	AX-109309926	2A	2.4259
8	AX-109310474	2A	0.2695
8	AX-109312993	2A	1.3477
8	AX-109317866	2A	1.3477
8	AX-109319676	2A	1.8868
8	AX-109320983	2A	0.5391
8	AX-109324324	2A	1.3477
8	AX-109325429	2A	2.1563
8	AX-109326510	2A	0
8	AX-109327196	2A	0
8	AX-109328674	2A	2.1563
8	AX-109329799	2A	0.5391
8	AX-109330307	2A	1.0782
8	AX-109335888	2A	0.8086
8	AX-109338654	2A	1.3477
8	AX-109340653	2A	1.8868
8	AX-109342183	2A	0.8086
8	AX-109344640	2A	2.1563
8	AX-109352664	2A	1.8868
8	AX-109353607	2A	2.1563
8	AX-109358815	2A	1.0782
8	AX-109360560	2A	2.4259
8	AX-109361547	2A	0.2695
8	AX-109361566	2A	0.8086
8	AX-109361813	2A	3.504
8	AX-109366881	2A	4.0431
8	AX-109368526	2A	1.6173
8	AX-109373394	2A	1.8868
8	AX-109373395	2A	1.6173
8	AX-109375320	2A	2.965
8	AX-109375671	2A	2.1563
8	AX-109375692	2A	1.3477
8	AX-109378564	2A	2.965
8	AX-109383532	2A	2.4259
8	AX-109384817	2A	1.8868
8	AX-109392111	2A	3.7736
8	AX-109393181	2A	1.3477
8	AX-109395562	2A	1.0782
8	AX-109398143	2A	1.8868
8	AX-109400399	2A	1.0782
8	AX-109401273	2A	1.8868
8	AX-109401405	2A	0.2695
8	AX-109401711	2A	1.0782
8	AX-109402846	2A	1.3477
8	AX-109403111	2A	1.6173
8	AX-109403967	2A	0.5391
8	AX-109408043	2A	0.2695
8	AX-109408339	2A	1.6173
8	AX-109410313	2A	0.2695
8	AX-109411968	2A	0
8	AX-109413241	2A	1.3477
8	AX-109415792	2A	1.3477
8	AX-109416223	2A	1.3477
8	AX-109429965	2A	0.5391
8	AX-109433302	2A	1.3477
8	AX-109437767	2A	1.0782
8	AX-109439157	2A	1.6173
8	AX-109444216	2A	2.1563
8	AX-109445787	2A	2.4259
8	AX-109448375	2A	2.1563
8	AX-109448888	2A	0.8086
8	AX-109454425	2A	2.6954
8	AX-109454854	2A	1.8868
8	AX-109455377	2A	1.8868
8	AX-109456028	2A	0.5391
8	AX-109460053	2A	1.0782
8	AX-109463882	2A	1.8868
8	AX-109465384	2A	2.1563
8	AX-109467781	2A	2.1563
8	AX-109468797	2A	2.4259
8	AX-109470982	2A	1.8868
8	AX-109471104	2A	2.1563
8	AX-109473009	2A	2.965
8	AX-109475658	2A	5.6604
8	AX-109477365	2A	1.0782
8	AX-109482647	2A	1.0782
8	AX-109483420	2A	0.5391
8	AX-109486647	2A	1.0782
8	AX-109489804	2A	2.965
8	AX-109495253	2A	1.8868
8	AX-109496411	2A	1.0782
8	AX-109502452	2A	2.6954
8	AX-109502758	2A	2.6954
8	AX-109507261	2A	0.2695
8	AX-109507695	2A	1.0782
8	AX-109510302	2A	0.8086
8	AX-109511290	2A	0.8086
8	AX-109512259	2A	0.8086
8	AX-109517080	2A	2.1563
8	AX-109517261	2A	2.4259
8	AX-109517867	2A	0.8086
8	AX-109520271	2A	0.2695
8	AX-109520877	2A	1.6173
8	AX-109521183	2A	0.8086
8	AX-109523372	2A	1.6173
8	AX-109531973	2A	1.3477
8	AX-109545508	2A	0.8086
8	AX-109549603	2A	0
8	AX-109559783	2A	1.6173
8	AX-109560952	2A	1.8868
8	AX-109578257	2A	1.6173
8	AX-109579697	2A	3.2345
8	AX-109581999	2A	1.6173
8	AX-109582132	2A	1.8868
8	AX-109582553	2A	1.8868
8	AX-109583065	2A	1.3477
8	AX-109583404	2A	1.6173
8	AX-109585515	2A	2.1563
8	AX-109586368	2A	1.3477
8	AX-109588375	2A	2.1563
8	AX-109588929	2A	0.8086
8	AX-109591113	2A	1.0782
8	AX-109599637	2A	2.1563
8	AX-109600052	2A	0.5391
8	AX-109601027	2A	1.3477
8	AX-109603623	2A	1.6173
8	AX-109604990	2A	1.3477
8	AX-109607645	2A	1.6173
8	AX-109607664	2A	3.504
8	AX-109607969	2A	0.8086
8	AX-109607975	2A	1.3477
8	AX-109616389	2A	3.2345
8	AX-109619678	2A	1.3477
8	AX-109620782	2A	1.3477
8	AX-109621388	2A	2.1563
8	AX-109624356	2A	1.3477
8	AX-109626883	2A	1.0782
8	AX-109627561	2A	1.8868
8	AX-109627720	2A	1.0782
8	AX-109628117	2A	0.8086
8	AX-109630721	2A	0.8086
8	AX-109643852	2A	1.6173
8	AX-109647435	2A	1.6173
8	AX-109649603	2A	1.0782
8	AX-109650324	2A	1.0782
8	AX-109650885	2A	1.6173
8	AX-109652254	2A	1.6173
8	AX-109653539	2A	0.5391
8	AX-109653705	2A	0.5391
8	AX-109654573	2A	2.4259
8	AX-109815538	2A	2.4259
8	AX-109816949	2A	0.2695
8	AX-109817515	2A	2.6954
8	AX-109823388	2A	2.1563
8	AX-109826482	2A	1.3477
8	AX-109827871	2A	2.6954
8	AX-109832463	2A	1.3477
8	AX-109833484	2A	0.8086
8	AX-109835476	2A	1.0782
8	AX-109836175	2A	1.6173
8	AX-109836312	2A	1.0782
8	AX-109838371	2A	0.5391
8	AX-109846551	2A	2.4259
8	AX-109847055	2A	3.2345
8	AX-109847618	2A	1.3477
8	AX-109849116	2A	1.6173
8	AX-109850613	2A	0.5391
8	AX-109851494	2A	1.6173
8	AX-109855643	2A	1.3477
8	AX-109858272	2A	2.4259
8	AX-109859569	2A	2.1563
8	AX-109860401	2A	1.0782
8	AX-109868486	2A	1.0782
8	AX-109869056	2A	0.5391
8	AX-109871489	2A	1.0782
8	AX-109872000	2A	1.3477
8	AX-109873677	2A	1.8868
8	AX-109876065	2A	2.4259
8	AX-109876714	2A	1.6173
8	AX-109878735	2A	1.0782
8	AX-109879355	2A	1.0782
8	AX-109880860	2A	1.3477
8	AX-109881013	2A	1.8868
8	AX-109881303	2A	3.7736
8	AX-109881536	2A	1.8868
8	AX-109882102	2A	0.5391
8	AX-109883318	2A	0.5391
8	AX-109884562	2A	6.1995
8	AX-109886254	2A	2.4259
8	AX-109886325	2A	2.1563
8	AX-109890556	2A	2.1563
8	AX-109890760	2A	2.4259
8	AX-109892024	2A	2.1563
8	AX-109896710	2A	0.8086
8	AX-109897009	2A	0.8086
8	AX-109901852	2A	1.0782
8	AX-109905049	2A	2.1563
8	AX-109905904	2A	0.8086
8	AX-109909628	2A	1.8868
8	AX-109909993	2A	1.0782
8	AX-109916507	2A	1.0782
8	AX-109919012	2A	1.3477
8	AX-109920137	2A	2.965
8	AX-109920888	2A	1.3477
8	AX-109920901	2A	1.3477
8	AX-109923106	2A	1.8868
8	AX-109926576	2A	1.6173
8	AX-109927143	2A	1.0782
8	AX-109927828	2A	0.8086
8	AX-109929191	2A	3.2345
8	AX-109929227	2A	0.8086
8	AX-109930556	2A	1.6173
8	AX-109931170	2A	1.6173
8	AX-109933407	2A	0.2695
8	AX-109934830	2A	1.0782
8	AX-109937507	2A	1.6173
8	AX-109939217	2A	1.3477
8	AX-109941729	2A	0.8086
8	AX-109947244	2A	2.965
8	AX-109949472	2A	0.5391
8	AX-109952008	2A	1.3477
8	AX-109954720	2A	1.6173
8	AX-109955648	2A	0.8086
8	AX-109956214	2A	1.6173
8	AX-109958037	2A	1.0782
8	AX-109960906	2A	0
8	AX-109969414	2A	2.4259
8	AX-109971709	2A	1.3477
8	AX-109973196	2A	1.8868
8	AX-109973577	2A	1.3477
8	AX-109974935	2A	0.5391
8	AX-109976287	2A	1.3477
8	AX-109979540	2A	1.3477
8	AX-109980094	2A	1.8868
8	AX-109982523	2A	0.8086
8	AX-109985672	2A	1.3477
8	AX-109987891	2A	1.0782
8	AX-109988946	2A	0.8086
8	AX-109989080	2A	1.3477
8	AX-109995402	2A	0
8	AX-109995697	2A	2.6954
8	AX-109997141	2A	1.6173
8	AX-109997815	2A	0.8086
8	AX-109998907	2A	0.8086
8	AX-110002114	2A	1.8868
8	AX-110008468	2A	2.4259
8	AX-110009192	2A	1.8868
8	AX-110016351	2A	2.1563
8	AX-110016406	2A	2.6954
8	AX-110017836	2A	2.1563
8	AX-110019663	2A	1.6173
8	AX-110019955	2A	1.3477
8	AX-110020887	2A	1.0782
8	AX-110028813	2A	2.965
8	AX-110028942	2A	1.8868
8	AX-110029947	2A	1.6173
8	AX-110035402	2A	0
8	AX-110036156	2A	1.0782
8	AX-110036203	2A	0.8086
8	AX-110041636	2A	0.8086
8	AX-110042505	2A	2.965
8	AX-110043094	2A	1.3477
8	AX-110044406	2A	1.8868
8	AX-110045346	2A	1.0782
8	AX-110049033	2A	0.5391
8	AX-110050490	2A	1.8868
8	AX-110055832	2A	1.3477
8	AX-110055867	2A	1.6173
8	AX-110057669	2A	2.4259
8	AX-110059104	2A	0
8	AX-110059855	2A	1.0782
8	AX-110060090	2A	2.1563
8	AX-110061580	2A	2.4259
8	AX-110061792	2A	1.6173
8	AX-110062376	2A	0.5391
8	AX-110062483	2A	1.8868
8	AX-110063014	2A	1.8868
8	AX-110063279	2A	0.2695
8	AX-110064142	2A	2.6954
8	AX-110064273	2A	1.0782
8	AX-110065993	2A	2.1563
8	AX-110068273	2A	1.3477
8	AX-110068305	2A	1.0782
8	AX-110073682	2A	1.0782
8	AX-110084756	2A	1.3477
8	AX-110089394	2A	1.3477
8	AX-110120699	2A	2.6954
8	AX-110130221	2A	1.8868
8	AX-110133939	2A	0.5391
8	AX-110135938	2A	2.4259
8	AX-110147247	2A	1.3477
8	AX-110147472	2A	1.6173
8	AX-110150261	2A	1.0782
8	AX-110151207	2A	1.6173
8	AX-110151330	2A	1.6173
8	AX-110151586	2A	1.6173
8	AX-110153178	2A	1.8868
8	AX-110155331	2A	1.3477
8	AX-110157501	2A	1.3477
8	AX-110160850	2A	0
8	AX-110162878	2A	0.8086
8	AX-110163828	2A	1.8868
8	AX-110169041	2A	1.6173
8	AX-110169092	2A	1.0782
8	AX-110169741	2A	2.4259
8	AX-110172251	2A	1.3477
8	AX-110174402	2A	2.965
8	AX-110174773	2A	2.1563
8	AX-110175685	2A	1.8868
8	AX-110175911	2A	2.6954
8	AX-110176836	2A	0.5391
8	AX-110177140	2A	1.0782
8	AX-110178035	2A	2.6954
8	AX-110192450	2A	1.3477
8	AX-110193768	2A	1.3477
8	AX-110194285	2A	1.3477
8	AX-110196019	2A	2.1563
8	AX-110197096	2A	2.965
8	AX-110197924	2A	2.1563
8	AX-110198758	2A	1.6173
8	AX-110361766	2A	2.1563
8	AX-110366059	2A	1.0782
8	AX-110367712	2A	0.8086
8	AX-110369701	2A	2.1563
8	AX-110371172	2A	1.6173
8	AX-110372616	2A	1.0782
8	AX-110381183	2A	1.0782
8	AX-110381357	2A	1.6173
8	AX-110381897	2A	1.3477
8	AX-110386046	2A	2.6954
8	AX-110388862	2A	2.965
8	AX-110392854	2A	2.1563
8	AX-110393474	2A	1.6173
8	AX-110394391	2A	1.3477
8	AX-110394610	2A	1.3477
8	AX-110398073	2A	2.4259
8	AX-110399206	2A	1.6173
8	AX-110400114	2A	2.6954
8	AX-110402816	2A	1.6173
8	AX-110408259	2A	1.6173
8	AX-110409039	2A	1.3477
8	AX-110410791	2A	2.1563
8	AX-110411302	2A	2.4259
8	AX-110412549	2A	0.5391
8	AX-110413682	2A	0.5391
8	AX-110415685	2A	1.0782
8	AX-110416732	2A	1.3477
8	AX-110417428	2A	1.3477
8	AX-110427477	2A	3.2345
8	AX-110430948	2A	1.6173
8	AX-110430992	2A	1.3477
8	AX-110432905	2A	1.8868
8	AX-110434181	2A	2.1563
8	AX-110437189	2A	1.0782
8	AX-110440886	2A	1.0782
8	AX-110441746	2A	1.6173
8	AX-110451488	2A	1.3477
8	AX-110453126	2A	0.8086
8	AX-110455711	2A	1.6173
8	AX-110457215	2A	1.6173
8	AX-110457355	2A	1.8868
8	AX-110459357	2A	1.3477
8	AX-110459819	2A	0.8086
8	AX-110462758	2A	0.2695
8	AX-110465041	2A	1.0782
8	AX-110465803	2A	1.6173
8	AX-110467350	2A	2.6954
8	AX-110472753	2A	1.6173
8	AX-110477514	2A	1.6173
8	AX-110477940	2A	1.0782
8	AX-110478420	2A	1.6173
8	AX-110479571	2A	1.8868
8	AX-110479718	2A	2.1563
8	AX-110481502	2A	1.8868
8	AX-110481921	2A	0
8	AX-110485184	2A	1.8868
8	AX-110489135	2A	1.8868
8	AX-110489311	2A	0.2695
8	AX-110490284	2A	1.8868
8	AX-110491180	2A	0.5391
8	AX-110491572	2A	1.0782
8	AX-110498649	2A	2.4259
8	AX-110498777	2A	1.6173
8	AX-110498823	2A	2.1563
8	AX-110499865	2A	2.4259
8	AX-110499869	2A	0.8086
8	AX-110503212	2A	2.6954
8	AX-110505110	2A	1.3477
8	AX-110505632	2A	1.0782
8	AX-110507459	2A	0
8	AX-110508620	2A	1.3477
8	AX-110510575	2A	3.504
8	AX-110513170	2A	1.3477
8	AX-110515571	2A	0.8086
8	AX-110521002	2A	0.5391
8	AX-110524391	2A	0
8	AX-110529157	2A	0.2695
8	AX-110530076	2A	1.8868
8	AX-110532348	2A	0.2695
8	AX-110534211	2A	1.0782
8	AX-110543101	2A	0.2695
8	AX-110543474	2A	1.6173
8	AX-110544376	2A	0.8086
8	AX-110546165	2A	1.3477
8	AX-110547058	2A	1.8868
8	AX-110552326	2A	0.5391
8	AX-110554034	2A	2.1563
8	AX-110554462	2A	1.6173
8	AX-110554729	2A	0.2695
8	AX-110555924	2A	1.3477
8	AX-110557396	2A	1.8868
8	AX-110559582	2A	2.4259
8	AX-110559623	2A	1.3477
8	AX-110559636	2A	2.6954
8	AX-110560084	2A	2.6954
8	AX-110561012	2A	1.0782
8	AX-110561545	2A	1.8868
8	AX-110565470	2A	1.8868
8	AX-110566442	2A	1.3477
8	AX-110572142	2A	2.965
8	AX-110573881	2A	2.1563
8	AX-110577447	2A	0.8086
8	AX-110579450	2A	1.8868
8	AX-110581120	2A	1.8868
8	AX-110581405	2A	2.965
8	AX-110582375	2A	2.4259
8	AX-110583742	2A	1.6173
8	AX-110583762	2A	1.0782
8	AX-110584642	2A	2.1563
8	AX-110585015	2A	1.6173
8	AX-110585397	2A	0.8086
8	AX-110585582	2A	0.5391
8	AX-110589998	2A	1.0782
8	AX-110592325	2A	0.8086
8	AX-110595908	2A	1.6173
8	AX-110596527	2A	1.0782
8	AX-110597324	2A	0.2695
8	AX-110598472	2A	1.0782
8	AX-110609000	2A	1.0782
8	AX-110609638	2A	1.8868
8	AX-110614603	2A	0.5391
8	AX-110623468	2A	1.8868
8	AX-110624678	2A	2.1563
8	AX-110632246	2A	1.0782
8	AX-110644055	2A	2.4259
8	AX-110653553	2A	1.6173
8	AX-110667524	2A	0.5391
8	AX-110667877	2A	1.8868
8	AX-110669013	2A	0.8086
8	AX-110669523	2A	1.6173
8	AX-110669624	2A	2.1563
8	AX-110669808	2A	1.8868
8	AX-110671887	2A	1.0782
8	AX-110673342	2A	2.1563
8	AX-110676135	2A	0.8086
8	AX-110676697	2A	1.0782
8	AX-110678673	2A	1.8868
8	AX-110686364	2A	0.2695
8	AX-110688368	2A	2.6954
8	AX-110692440	2A	2.965
8	AX-110692671	2A	1.0782
8	AX-110696803	2A	1.0782
8	AX-110697149	2A	1.6173
8	AX-110698294	2A	1.8868
8	AX-110698399	2A	2.1563
8	AX-110698782	2A	1.0782
8	AX-110703807	2A	1.6173
8	AX-110708348	2A	3.7736
8	AX-110708719	2A	1.3477
8	AX-110708733	2A	1.0782
8	AX-110709171	2A	1.0782
8	AX-110709242	2A	2.1563
8	AX-110710029	2A	1.6173
8	AX-110714623	2A	2.965
8	AX-110714670	2A	1.6173
8	AX-110716623	2A	2.1563
8	AX-110718413	2A	1.8868
8	AX-110719737	2A	2.1563
8	AX-110720610	2A	1.3477
8	AX-110720645	2A	2.965
8	AX-110721647	2A	2.1563
8	AX-110739933	2A	1.3477
8	AX-110740143	2A	1.0782
8	AX-110744451	2A	1.0782
8	AX-110744470	2A	0.8086
8	AX-110909088	2A	0.8086
8	AX-110909648	2A	1.6173
8	AX-110913520	2A	2.1563
8	AX-110913680	2A	1.6173
8	AX-110914637	2A	2.6954
8	AX-110920298	2A	2.4259
8	AX-110921711	2A	3.2345
8	AX-110923434	2A	1.3477
8	AX-110925180	2A	0.8086
8	AX-110925566	2A	0
8	AX-110925974	2A	1.6173
8	AX-110926043	2A	1.8868
8	AX-110926480	2A	0.8086
8	AX-110927273	2A	2.1563
8	AX-110927323	2A	2.1563
8	AX-110927984	2A	1.8868
8	AX-110929001	2A	3.504
8	AX-110929627	2A	2.4259
8	AX-110932583	2A	2.1563
8	AX-110933192	2A	2.4259
8	AX-110939807	2A	0
8	AX-110942597	2A	1.3477
8	AX-110945780	2A	1.6173
8	AX-110949894	2A	0.2695
8	AX-110949993	2A	2.1563
8	AX-110958587	2A	2.4259
8	AX-110961221	2A	2.6954
8	AX-110965021	2A	2.1563
8	AX-110965894	2A	0.2695
8	AX-110969387	2A	1.3477
8	AX-110969922	2A	2.6954
8	AX-110970966	2A	2.1563
8	AX-110971333	2A	1.0782
8	AX-110972387	2A	0.5391
8	AX-110974919	2A	1.6173
8	AX-110975068	2A	1.6173
8	AX-110975225	2A	1.6173
8	AX-110975429	2A	1.0782
8	AX-110976760	2A	1.0782
8	AX-110976804	2A	0.8086
8	AX-110977850	2A	0.2695
8	AX-110985529	2A	0.5391
8	AX-110990310	2A	2.1563
8	AX-110991261	2A	1.8868
8	AX-110996099	2A	1.8868
8	AX-110997878	2A	1.0782
8	AX-110998549	2A	1.8868
8	AX-110999662	2A	0.2695
8	AX-111000829	2A	0.8086
8	AX-111003277	2A	1.8868
8	AX-111004768	2A	1.0782
8	AX-111008886	2A	0
8	AX-111009331	2A	1.8868
8	AX-111011258	2A	0.5391
8	AX-111017275	2A	1.0782
8	AX-111018581	2A	1.6173
8	AX-111019035	2A	0.2695
8	AX-111021682	2A	1.0782
8	AX-111023047	2A	1.6173
8	AX-111023281	2A	1.6173
8	AX-111026274	2A	1.6173
8	AX-111026642	2A	2.1563
8	AX-111027219	2A	0.8086
8	AX-111030367	2A	1.6173
8	AX-111032823	2A	2.6954
8	AX-111033486	2A	1.6173
8	AX-111035108	2A	0.8086
8	AX-111035281	2A	1.8868
8	AX-111036564	2A	4.0431
8	AX-111037738	2A	0
8	AX-111038917	2A	2.6954
8	AX-111039692	2A	0.8086
8	AX-111045912	2A	1.3477
8	AX-111051222	2A	1.8868
8	AX-111051255	2A	3.7736
8	AX-111053237	2A	1.6173
8	AX-111053266	2A	1.3477
8	AX-111055429	2A	1.3477
8	AX-111055834	2A	1.3477
8	AX-111056637	2A	1.8868
8	AX-111057129	2A	1.3477
8	AX-111058559	2A	1.8868
8	AX-111064483	2A	0.8086
8	AX-111065275	2A	0.8086
8	AX-111065497	2A	2.6954
8	AX-111068092	2A	1.3477
8	AX-111068517	2A	1.6173
8	AX-111068711	2A	2.1563
8	AX-111070197	2A	1.8868
8	AX-111072317	2A	1.6173
8	AX-111073156	2A	2.4259
8	AX-111073319	2A	1.3477
8	AX-111075799	2A	1.6173
8	AX-111080588	2A	2.1563
8	AX-111080842	2A	1.0782
8	AX-111081952	2A	1.3477
8	AX-111082152	2A	2.4259
8	AX-111083078	2A	1.0782
8	AX-111083554	2A	1.0782
8	AX-111086203	2A	0.2695
8	AX-111086277	2A	0.8086
8	AX-111088633	2A	1.6173
8	AX-111090636	2A	1.3477
8	AX-111090821	2A	1.6173
8	AX-111091519	2A	1.3477
8	AX-111091913	2A	1.8868
8	AX-111094411	2A	3.7736
8	AX-111097048	2A	0.8086
8	AX-111097686	2A	1.3477
8	AX-111098709	2A	0.8086
8	AX-111103294	2A	1.6173
8	AX-111105467	2A	0.8086
8	AX-111108642	2A	1.3477
8	AX-111109668	2A	0.8086
8	AX-111112782	2A	1.6173
8	AX-111116671	2A	2.1563
8	AX-111117874	2A	1.3477
8	AX-111118433	2A	1.6173
8	AX-111118460	2A	1.8868
8	AX-111125805	2A	1.6173
8	AX-111131258	2A	3.2345
8	AX-111137740	2A	1.6173
8	AX-111138122	2A	1.0782
8	AX-111140617	2A	1.8868
8	AX-111141039	2A	2.6954
8	AX-111148663	2A	0.8086
8	AX-111155358	2A	1.8868
8	AX-111155519	2A	2.1563
8	AX-111155549	2A	2.1563
8	AX-111156458	2A	1.8868
8	AX-111164884	2A	1.3477
8	AX-111165260	2A	1.0782
8	AX-111192076	2A	1.0782
8	AX-111212811	2A	0.5391
8	AX-111214397	2A	1.8868
8	AX-111214495	2A	1.3477
8	AX-111214511	2A	1.6173
8	AX-111216544	2A	1.8868
8	AX-111218906	2A	1.6173
8	AX-111219462	2A	1.3477
8	AX-111220378	2A	0.5391
8	AX-111220394	2A	1.3477
8	AX-111220524	2A	2.4259
8	AX-111223319	2A	1.0782
8	AX-111224360	2A	1.6173
8	AX-111224377	2A	0
8	AX-111228648	2A	1.8868
8	AX-111238502	2A	1.6173
8	AX-111238686	2A	1.0782
8	AX-111238933	2A	2.1563
8	AX-111239642	2A	1.3477
8	AX-111241893	2A	1.8868
8	AX-111242166	2A	1.6173
8	AX-111242459	2A	1.6173
8	AX-111242899	2A	1.6173
8	AX-111243448	2A	0.8086
8	AX-111255881	2A	1.0782
8	AX-111258957	2A	3.2345
8	AX-111262220	2A	1.6173
8	AX-111262343	2A	0.2695
8	AX-111262818	2A	1.8868
8	AX-111262822	2A	0
8	AX-111263159	2A	1.0782
8	AX-111264284	2A	1.8868
8	AX-111264899	2A	1.6173
8	AX-111265585	2A	1.0782
8	AX-111281798	2A	0.2695
8	AX-111282949	2A	1.8868
8	AX-111283155	2A	0.5391
8	AX-111284386	2A	1.3477
8	AX-111284810	2A	0.8086
8	AX-111285276	2A	2.6954
8	AX-111285724	2A	1.8868
8	AX-111286508	2A	0.2695
8	AX-111287755	2A	3.2345
8	AX-111287963	2A	2.1563
8	AX-111288101	2A	0.5391
8	AX-111288309	2A	0.2695
8	AX-111289043	2A	1.6173
8	AX-111290070	2A	1.8868
8	AX-111456048	2A	1.0782
8	AX-111457249	2A	0.8086
8	AX-111459334	2A	3.2345
8	AX-111461481	2A	1.8868
8	AX-111462442	2A	1.0782
8	AX-111464917	2A	1.6173
8	AX-111464925	2A	4.3127
8	AX-111467607	2A	1.3477
8	AX-111470590	2A	1.6173
8	AX-111476827	2A	1.3477
8	AX-111477441	2A	0.8086
8	AX-111484682	2A	0.8086
8	AX-111484684	2A	1.3477
8	AX-111489990	2A	0.5391
8	AX-111490124	2A	0.2695
8	AX-111500008	2A	0.2695
8	AX-111502994	2A	0.8086
8	AX-111504995	2A	1.3477
8	AX-111505002	2A	1.6173
8	AX-111506912	2A	0.2695
8	AX-111507148	2A	0.5391
8	AX-111508962	2A	2.4259
8	AX-111509528	2A	1.8868
8	AX-111510724	2A	0.2695
8	AX-111512084	2A	1.0782
8	AX-111512103	2A	1.8868
8	AX-111512123	2A	1.3477
8	AX-111515844	2A	0.8086
8	AX-111516908	2A	1.0782
8	AX-111517246	2A	0.5391
8	AX-111524201	2A	1.3477
8	AX-111526467	2A	2.1563
8	AX-111526855	2A	2.6954
8	AX-111527018	2A	1.8868
8	AX-111530205	2A	1.8868
8	AX-111530909	2A	1.3477
8	AX-111530968	2A	0.8086
8	AX-111536655	2A	2.4259
8	AX-111541861	2A	0.8086
8	AX-111543568	2A	2.1563
8	AX-111544530	2A	0
8	AX-111545880	2A	0.8086
8	AX-111547548	2A	1.8868
8	AX-111549881	2A	0.2695
8	AX-111550478	2A	2.1563
8	AX-111551108	2A	1.3477
8	AX-111552277	2A	2.6954
8	AX-111553006	2A	0.8086
8	AX-111553378	2A	1.0782
8	AX-111559693	2A	2.1563
8	AX-111563239	2A	1.0782
8	AX-111567270	2A	3.2345
8	AX-111567932	2A	0.8086
8	AX-111568841	2A	1.3477
8	AX-111570937	2A	1.6173
8	AX-111571207	2A	1.3477
8	AX-111572763	2A	1.3477
8	AX-111578437	2A	1.0782
8	AX-111578463	2A	1.0782
8	AX-111579127	2A	1.8868
8	AX-111580131	2A	1.3477
8	AX-111581338	2A	1.6173
8	AX-111581418	2A	0.8086
8	AX-111586673	2A	2.1563
8	AX-111595769	2A	0.8086
8	AX-111596544	2A	1.0782
8	AX-111597758	2A	1.3477
8	AX-111599818	2A	2.1563
8	AX-111599882	2A	0.5391
8	AX-111602144	2A	1.3477
8	AX-111603318	2A	1.8868
8	AX-111603754	2A	1.3477
8	AX-111613762	2A	2.4259
8	AX-111614940	2A	0.5391
8	AX-111618474	2A	1.0782
8	AX-111621295	2A	2.4259
8	AX-111622094	2A	1.6173
8	AX-111623050	2A	1.8868
8	AX-111625842	2A	1.6173
8	AX-111626336	2A	1.6173
8	AX-111629853	2A	0.8086
8	AX-111630220	2A	1.3477
8	AX-111630591	2A	1.0782
8	AX-111630730	2A	2.4259
8	AX-111631256	2A	0
8	AX-111635495	2A	1.0782
8	AX-111638420	2A	1.6173
8	AX-111638706	2A	1.6173
8	AX-111639653	2A	2.1563
8	AX-111641006	2A	1.0782
8	AX-111643740	2A	1.8868
8	AX-111647555	2A	4.0431
8	AX-111649225	2A	1.6173
8	AX-111652150	2A	1.3477
8	AX-111652794	2A	2.4259
8	AX-111656956	2A	2.4259
8	AX-111657541	2A	1.6173
8	AX-111657610	2A	2.965
8	AX-111657676	2A	1.3477
8	AX-111664433	2A	2.4259
8	AX-111670674	2A	1.6173
8	AX-111680369	2A	1.8868
8	AX-111680684	2A	1.3477
8	AX-111681492	2A	0
8	AX-111684190	2A	0
8	AX-111684371	2A	1.8868
8	AX-111690158	2A	1.0782
8	AX-111691812	2A	1.0782
8	AX-111697181	2A	1.0782
8	AX-111699369	2A	0.5391
8	AX-111701375	2A	0.8086
8	AX-111722928	2A	1.0782
8	AX-111736280	2A	2.6954
8	AX-111749091	2A	0
8	AX-111755751	2A	1.6173
8	AX-111758881	2A	0.2695
8	AX-111759429	2A	2.6954
8	AX-111764525	2A	1.3477
8	AX-111765284	2A	1.0782
8	AX-111765585	2A	1.8868
8	AX-111767511	2A	1.6173
8	AX-111767850	2A	2.4259
8	AX-111768353	2A	0
8	AX-111768772	2A	1.6173
8	AX-111769161	2A	2.965
8	AX-111779019	2A	1.6173
8	AX-111782903	2A	2.6954
8	AX-111784223	2A	0.8086
8	AX-111785996	2A	1.0782
8	AX-111786164	2A	0.2695
8	AX-111806443	2A	0.8086
9	AX-108726875	5A	2.4259
9	AX-110002364	5A	2.1563
10	AX-108726927	6B	2.6954
10	AX-108734457	6B	4.5822
10	AX-108921495	6B	2.965
10	AX-108963311	6B	2.965
10	AX-109399502	6B	2.1563
10	AX-109468924	6B	2.1563
10	AX-109815976	6B	1.8868
10	AX-110143566	6B	3.7736
10	AX-111211711	6B	3.2345
10	AX-86183685	6B	4.3127
11	AX-108726985	6B	4.8518
11	AX-111283251	6B	4.3127
12	AX-108727131	7A	4.0431
12	AX-109305560	7A	4.3127
12	AX-111039262	7A	4.5822
12	AX-111473783	7A	4.5822
13	AX-108727314	6A	2.6954
13	AX-108754089	6A	4.8518
13	AX-108874914	6A	2.4259
13	AX-108876505	6A	3.7736
13	AX-109352951	6A	1.8868
13	AX-109542604	6A	2.1563
13	AX-109868276	6A	5.1213
13	AX-109869840	6A	4.0431
13	AX-110363011	6A	3.504
13	AX-110436520	6A	7.2776
13	AX-110576642	6A	2.965
13	AX-110938810	6A	5.9299
13	AX-110947756	6A	4.5822
13	AX-111504482	6A	2.1563
13	AX-111506981	6A	3.2345
13	AX-111562681	6A	3.504
13	AX-95090235	6A	3.504
14	AX-108727343	1D	3.7736
14	AX-108892456	1D	2.965
14	AX-108979583	1D	3.2345
14	AX-109000315	1D	2.4259
14	AX-109349990	1D	2.6954
14	AX-109912271	1D	3.7736
14	AX-110219982	1D	4.0431
14	AX-110511246	1D	6.7385
14	AX-110554159	1D	6.1995
14	AX-110556510	1D	3.504
14	AX-110565538	1D	3.2345
14	AX-110643680	1D	2.1563
14	AX-110932913	1D	3.7736
14	AX-111170571	1D	4.3127
14	AX-112290271	1D	3.504
14	AX-95685312	1D	3.504
15	AX-108727398	3B	2.4259
15	AX-108734214	3B	3.7736
15	AX-108762157	3B	1.0782
15	AX-108845281	3B	1.6173
15	AX-108938781	3B	2.4259
15	AX-108967686	3B	3.504
15	AX-108977227	3B	0.8086
15	AX-109110573	3B	1.0782
15	AX-109294748	3B	0.2695
15	AX-109362057	3B	1.8868
15	AX-109362368	3B	2.965
15	AX-109393306	3B	3.504
15	AX-109418252	3B	1.3477
15	AX-109421640	3B	3.2345
15	AX-109448454	3B	1.3477
15	AX-109474526	3B	1.0782
15	AX-109498003	3B	2.6954
15	AX-109524489	3B	2.1563
15	AX-109547297	3B	1.3477
15	AX-109834403	3B	2.1563
15	AX-109856649	3B	2.6954
15	AX-109906301	3B	2.1563
15	AX-109927580	3B	1.8868
15	AX-109957628	3B	2.4259
15	AX-109972805	3B	2.4259
15	AX-110010236	3B	1.8868
15	AX-110067776	3B	1.6173
15	AX-110126620	3B	2.6954
15	AX-110371963	3B	2.965
15	AX-110374110	3B	0.5391
15	AX-110392594	3B	2.6954
15	AX-110408547	3B	1.3477
15	AX-110548069	3B	3.2345
15	AX-110641060	3B	1.6173
15	AX-110658414	3B	2.1563
15	AX-110746369	3B	0.8086
15	AX-110991513	3B	1.8868
15	AX-111009485	3B	1.6173
15	AX-111038183	3B	2.4259
15	AX-111101199	3B	2.1563
15	AX-111108902	3B	2.4259
15	AX-111484771	3B	1.8868
16	AX-108727418	5B	3.2345
16	AX-108727738	5B	2.1563
16	AX-108744299	5B	4.8518
16	AX-108747094	5B	3.2345
16	AX-108760512	5B	2.965
16	AX-108779366	5B	3.504
16	AX-108780325	5B	2.6954
16	AX-108780883	5B	2.965
16	AX-108851033	5B	2.965
16	AX-108851637	5B	4.0431
16	AX-108863692	5B	4.0431
16	AX-108869241	5B	4.0431
16	AX-108888509	5B	2.6954
16	AX-108890911	5B	4.3127
16	AX-109032973	5B	2.965
16	AX-109310726	5B	3.7736
16	AX-109323619	5B	3.7736
16	AX-109324726	5B	4.5822
16	AX-109389587	5B	2.4259
16	AX-109399214	5B	2.965
16	AX-109438003	5B	2.6954
16	AX-109479079	5B	2.4259
16	AX-109496576	5B	3.2345
16	AX-109505076	5B	2.6954
16	AX-109512268	5B	4.3127
16	AX-109524434	5B	2.4259
16	AX-109580614	5B	2.965
16	AX-109825450	5B	3.7736
16	AX-109836678	5B	3.2345
16	AX-109857907	5B	4.0431
16	AX-109859659	5B	3.7736
16	AX-109888935	5B	3.2345
16	AX-109901256	5B	1.8868
16	AX-109942290	5B	2.6954
16	AX-109958682	5B	4.5822
16	AX-109980313	5B	4.5822
16	AX-109988945	5B	2.965
16	AX-110019408	5B	3.504
16	AX-110029541	5B	3.504
16	AX-110050985	5B	2.6954
16	AX-110192494	5B	3.7736
16	AX-110364562	5B	2.965
16	AX-110391929	5B	4.3127
16	AX-110436510	5B	2.4259
16	AX-110444071	5B	2.4259
16	AX-110450802	5B	2.6954
16	AX-110460968	5B	2.965
16	AX-110464556	5B	2.965
16	AX-110468936	5B	1.8868
16	AX-110523249	5B	3.504
16	AX-110565097	5B	3.2345
16	AX-110573132	5B	2.965
16	AX-110598824	5B	3.2345
16	AX-110610784	5B	2.4259
16	AX-110617117	5B	3.504
16	AX-110632660	5B	4.3127
16	AX-110666938	5B	3.504
16	AX-110979631	5B	5.1213
16	AX-110980804	5B	4.8518
16	AX-110989689	5B	3.2345
16	AX-111013696	5B	3.7736
16	AX-111034200	5B	5.3908
16	AX-111045677	5B	3.504
16	AX-111055910	5B	1.8868
16	AX-111061258	5B	2.965
16	AX-111073812	5B	2.4259
16	AX-111117922	5B	4.3127
16	AX-111118880	5B	2.6954
16	AX-111136293	5B	4.0431
16	AX-111178999	5B	4.3127
16	AX-111476591	5B	4.5822
16	AX-111494028	5B	4.3127
16	AX-111497825	5B	3.2345
16	AX-111515737	5B	5.3908
16	AX-111529353	5B	2.965
16	AX-111542137	5B	4.8518
16	AX-111556817	5B	3.7736
16	AX-111562417	5B	3.7736
16	AX-111622568	5B	3.2345
16	AX-111697598	5B	2.1563
16	AX-111699616	5B	2.4259
17	AX-108727514	7B	3.7736
17	AX-110362293	7B	3.7736
17	AX-111012970	7B	3.504
17	AX-111720877	7B	2.6954
18	AX-108727526	2D	2.6954
18	AX-108802182	2D	3.2345
18	AX-108869642	2D	3.504
18	AX-108912597	2D	6.7385
18	AX-109018957	2D	3.2345
18	AX-109268206	2D	3.2345
18	AX-109283238	2D	1.8868
18	AX-109308117	2D	5.9299
18	AX-109431092	2D	3.504
18	AX-109545430	2D	5.1213
18	AX-109579406	2D	3.7736
18	AX-109898445	2D	4.8518
18	AX-109928221	2D	3.504
18	AX-109999148	2D	3.2345
18	AX-110064558	2D	3.504
18	AX-110073027	2D	3.7736
18	AX-110373525	2D	4.3127
18	AX-110440710	2D	3.2345
18	AX-110654668	2D	3.2345
18	AX-111072948	2D	4.3127
18	AX-111082823	2D	5.6604
18	AX-111148128	2D	4.0431
18	AX-111460017	2D	3.504
18	AX-111462389	2D	4.3127
18	AX-111913706	2D	2.4259
18	AX-112286243	2D	2.1563
18	AX-86163992	2D	2.965
18	AX-94447343	2D	5.1213
18	AX-94584419	2D	6.1995
19	AX-108727531	6D	4.8518
19	AX-108763594	6D	5.9299
19	AX-108885078	6D	5.3908
19	AX-108906028	6D	4.5822
19	AX-108976043	6D	5.3908
19	AX-109233156	6D	5.3908
19	AX-109289307	6D	4.8518
19	AX-109407666	6D	6.469
19	AX-109421579	6D	5.6604
19	AX-109432311	6D	5.1213
19	AX-109447714	6D	5.3908
19	AX-109534404	6D	4.5822
19	AX-109552303	6D	4.5822
19	AX-109829488	6D	4.8518
19	AX-109985214	6D	4.5822
19	AX-110046771	6D	4.0431
19	AX-110071250	6D	3.504
19	AX-110076229	6D	4.3127
19	AX-110110802	6D	4.3127
19	AX-110131264	6D	4.8518
19	AX-110241161	6D	4.3127
19	AX-110340251	6D	5.6604
19	AX-110413447	6D	7.2776
19	AX-110633281	6D	4.8518
19	AX-110918412	6D	4.8518
19	AX-110993574	6D	4.8518
19	AX-111048341	6D	4.3127
19	AX-111253390	6D	5.9299
20	AX-108727648	4B	2.1563
20	AX-108765024	4B	1.3477
20	AX-108846403	4B	4.3127
20	AX-109077371	4B	3.7736
20	AX-109367178	4B	2.1563
20	AX-109400188	4B	2.6954
20	AX-109938660	4B	5.3908
20	AX-110447227	4B	3.2345
20	AX-110522976	4B	2.965
20	AX-110915030	4B	2.6954
20	AX-111026095	4B	2.1563
20	AX-111068940	4B	2.965
20	AX-111123505	4B	2.965
20	AX-111135027	4B	3.2345
21	AX-108727907	3B	5.3908
21	AX-108738400	3B	5.1213
21	AX-108790818	3B	4.8518
21	AX-108792250	3B	5.1213
21	AX-108795061	3B	6.1995
21	AX-108796704	3B	5.3908
21	AX-108818269	3B	5.6604
21	AX-108822347	3B	3.504
21	AX-108892036	3B	4.3127
21	AX-108972818	3B	2.965
21	AX-109294180	3B	4.8518
21	AX-109333725	3B	5.3908
21	AX-109336712	3B	4.8518
21	AX-109339000	3B	4.8518
21	AX-109342725	3B	5.6604
21	AX-109344648	3B	7.0081
21	AX-109352341	3B	6.469
21	AX-109354550	3B	4.0431
21	AX-109355690	3B	3.504
21	AX-109455657	3B	2.965
21	AX-109494775	3B	4.8518
21	AX-109870020	3B	4.8518
21	AX-109871156	3B	4.5822
21	AX-109962603	3B	4.0431
21	AX-110020080	3B	4.8518
21	AX-110126884	3B	3.504
21	AX-110129604	3B	3.7736
21	AX-110380889	3B	4.0431
21	AX-110405792	3B	4.8518
21	AX-110461410	3B	3.504
21	AX-110477681	3B	4.5822
21	AX-110489081	3B	5.1213
21	AX-110633697	3B	4.3127
21	AX-110645854	3B	5.1213
21	AX-110971908	3B	3.2345
21	AX-111082594	3B	4.3127
21	AX-111105945	3B	4.5822
21	AX-111281780	3B	3.2345
21	AX-111527521	3B	4.0431
21	AX-111547999	3B	5.6604
21	AX-111562102	3B	4.8518
22	AX-108727963	7A	3.504
22	AX-108732536	7A	1.6173
22	AX-108774391	7A	1.3477
22	AX-108776052	7A	1.6173
22	AX-108790242	7A	3.2345
22	AX-109344087	7A	1.6173
22	AX-109360436	7A	0.8086
22	AX-109379418	7A	2.1563
22	AX-109462137	7A	3.2345
22	AX-109626877	7A	2.965
22	AX-109888918	7A	1.0782
22	AX-109924604	7A	2.6954
22	AX-109961515	7A	2.1563
22	AX-109983265	7A	7.8167
22	AX-109983514	7A	2.965
22	AX-110024998	7A	0.8086
22	AX-110077383	7A	2.1563
22	AX-110165986	7A	1.6173
22	AX-110367116	7A	2.6954
22	AX-110402599	7A	2.1563
22	AX-110408635	7A	1.3477
22	AX-110422422	7A	1.0782
22	AX-110427241	7A	1.6173
22	AX-110494501	7A	1.0782
22	AX-110537501	7A	1.3477
22	AX-110569881	7A	1.6173
22	AX-110597098	7A	1.3477
22	AX-110690592	7A	2.1563
22	AX-110926343	7A	2.4259
22	AX-110947493	7A	0.8086
22	AX-111028422	7A	0.8086
22	AX-111062075	7A	1.3477
22	AX-111165139	7A	1.3477
22	AX-111235463	7A	1.8868
22	AX-111567962	7A	1.6173
22	AX-111574582	7A	2.965
22	AX-111580121	7A	0.8086
22	AX-111583883	7A	4.3127
22	AX-111617689	7A	2.1563
22	AX-111628095	7A	2.1563
22	AX-111661047	7A	2.965
22	AX-111661266	7A	1.3477
23	AX-108727993	7D	4.5822
23	AX-109113600	7D	4.0431
23	AX-109631256	7D	3.7736
23	AX-109744422	7D	4.0431
23	AX-109868564	7D	4.5822
23	AX-110010894	7D	4.5822
23	AX-110193786	7D	5.1213
23	AX-110446329	7D	5.9299
23	AX-110500774	7D	5.3908
23	AX-110993909	7D	5.6604
23	AX-111223134	7D	4.5822
23	AX-111255446	7D	4.8518
23	AX-111565535	7D	4.3127
23	AX-86179932	7D	5.1213
23	AX-89384255	7D	4.5822
24	AX-108728253	1D	6.1995
24	AX-108781562	1D	8.3558
24	AX-108827876	1D	7.0081
24	AX-109283402	1D	6.7385
24	AX-109541011	1D	8.0863
24	AX-109843263	1D	5.6604
24	AX-110196952	1D	6.7385
24	AX-110325554	1D	7.8167
24	AX-110952118	1D	6.469
24	AX-111002332	1D	7.8167
24	AX-111036556	1D	5.3908
24	AX-111121673	1D	7.2776
24	AX-111156059	1D	6.7385
24	AX-111534760	1D	6.1995
24	AX-111904588	1D	7.8167
25	AX-108728375	1D	3.504
25	AX-108744097	1D	2.1563
25	AX-108749337	1D	5.1213
25	AX-108753207	1D	4.3127
25	AX-108772887	1D	4.5822
25	AX-108777030	1D	2.965
25	AX-108793643	1D	4.3127
25	AX-108797084	1D	4.3127
25	AX-108797108	1D	6.1995
25	AX-108797501	1D	2.6954
25	AX-108803038	1D	4.3127
25	AX-108808449	1D	5.3908
25	AX-108818924	1D	4.0431
25	AX-108820545	1D	4.3127
25	AX-108821144	1D	3.7736
25	AX-108824205	1D	3.504
25	AX-108826925	1D	2.965
25	AX-108833136	1D	4.5822
25	AX-108836783	1D	4.0431
25	AX-108843410	1D	5.1213
25	AX-108850618	1D	5.3908
25	AX-108854007	1D	2.4259
25	AX-108862065	1D	4.3127
25	AX-108922872	1D	4.8518
25	AX-108928703	1D	4.5822
25	AX-108939798	1D	3.2345
25	AX-108941004	1D	4.8518
25	AX-108947341	1D	3.7736
25	AX-108951410	1D	4.0431
25	AX-108995446	1D	3.7736
25	AX-109061102	1D	1.8868
25	AX-109183579	1D	4.5822
25	AX-109258815	1D	3.7736
25	AX-109273972	1D	4.8518
25	AX-109281935	1D	3.504
25	AX-109288330	1D	3.504
25	AX-109294555	1D	4.3127
25	AX-109317833	1D	5.1213
25	AX-109324034	1D	3.7736
25	AX-109360337	1D	3.504
25	AX-109361650	1D	4.5822
25	AX-109369109	1D	4.3127
25	AX-109388056	1D	4.5822
25	AX-109401901	1D	4.0431
25	AX-109404597	1D	5.9299
25	AX-109410376	1D	5.6604
25	AX-109459818	1D	2.965
25	AX-109467507	1D	4.8518
25	AX-109470725	1D	4.3127
25	AX-109471384	1D	3.7736
25	AX-109477224	1D	3.504
25	AX-109493072	1D	4.5822
25	AX-109497014	1D	4.0431
25	AX-109570632	1D	3.2345
25	AX-109605696	1D	5.3908
25	AX-109606313	1D	3.2345
25	AX-109627222	1D	4.5822
25	AX-109640446	1D	2.965
25	AX-109658445	1D	3.2345
25	AX-109661444	1D	3.504
25	AX-109711022	1D	4.8518
25	AX-109728400	1D	5.3908
25	AX-109743349	1D	3.504
25	AX-109748677	1D	5.1213
25	AX-109749955	1D	3.504
25	AX-109777516	1D	3.504
25	AX-109817522	1D	5.1213
25	AX-109818866	1D	4.0431
25	AX-109821204	1D	4.8518
25	AX-109822742	1D	4.3127
25	AX-109823844	1D	3.504
25	AX-109834055	1D	2.965
25	AX-109840403	1D	4.8518
25	AX-109842481	1D	3.7736
25	AX-109847623	1D	5.1213
25	AX-109857710	1D	4.0431
25	AX-109857957	1D	3.504
25	AX-109880742	1D	4.3127
25	AX-109886818	1D	5.6604
25	AX-109896475	1D	5.1213
25	AX-109896839	1D	5.1213
25	AX-109905695	1D	4.3127
25	AX-109907448	1D	2.965
25	AX-109915850	1D	5.6604
25	AX-109922433	1D	4.5822
25	AX-109923445	1D	5.9299
25	AX-109927935	1D	5.9299
25	AX-109937211	1D	5.6604
25	AX-109937893	1D	4.3127
25	AX-109938009	1D	3.2345
25	AX-109955267	1D	4.8518
25	AX-109971080	1D	3.7736
25	AX-109984820	1D	2.965
25	AX-110049513	1D	4.8518
25	AX-110094696	1D	4.5822
25	AX-110098706	1D	5.3908
25	AX-110126547	1D	0.2695
25	AX-110168814	1D	3.7736
25	AX-110231197	1D	4.5822
25	AX-110294842	1D	2.965
25	AX-110312062	1D	4.5822
25	AX-110348180	1D	4.3127
25	AX-110350009	1D	4.8518
25	AX-110362020	1D	4.3127
25	AX-110375279	1D	2.965
25	AX-110384841	1D	4.3127
25	AX-110385782	1D	5.1213
25	AX-110412499	1D	4.5822
25	AX-110434289	1D	3.7736
25	AX-110438274	1D	5.3908
25	AX-110442561	1D	5.1213
25	AX-110445193	1D	3.7736
25	AX-110446189	1D	4.5822
25	AX-110448132	1D	5.6604
25	AX-110448497	1D	2.1563
25	AX-110449808	1D	4.8518
25	AX-110454134	1D	4.5822
25	AX-110454429	1D	5.1213
25	AX-110470027	1D	3.504
25	AX-110476967	1D	3.504
25	AX-110477836	1D	3.2345
25	AX-110482697	1D	4.0431
25	AX-110485768	1D	3.504
25	AX-110486579	1D	3.7736
25	AX-110507380	1D	4.8518
25	AX-110509401	1D	4.5822
25	AX-110527646	1D	2.965
25	AX-110530671	1D	3.2345
25	AX-110533980	1D	5.9299
25	AX-110537886	1D	5.6604
25	AX-110547550	1D	2.965
25	AX-110556791	1D	3.7736
25	AX-110562766	1D	3.7736
25	AX-110584523	1D	2.965
25	AX-110594726	1D	4.3127
25	AX-110626321	1D	4.5822
25	AX-110627624	1D	4.5822
25	AX-110674043	1D	3.7736
25	AX-110675573	1D	5.1213
25	AX-110718041	1D	3.2345
25	AX-110797726	1D	5.1213
25	AX-110840442	1D	2.965
25	AX-110893206	1D	2.4259
25	AX-110895001	1D	5.6604
25	AX-110896207	1D	3.7736
25	AX-110912614	1D	4.8518
25	AX-110918804	1D	3.7736
25	AX-110923894	1D	3.504
25	AX-110932598	1D	4.0431
25	AX-110941843	1D	4.5822
25	AX-110947595	1D	3.7736
25	AX-110959270	1D	3.2345
25	AX-110964678	1D	5.1213
25	AX-110998994	1D	3.7736
25	AX-111003613	1D	2.6954
25	AX-111006618	1D	4.5822
25	AX-111011859	1D	5.1213
25	AX-111028035	1D	4.0431
25	AX-111033670	1D	3.7736
25	AX-111045350	1D	2.965
25	AX-111051925	1D	4.3127
25	AX-111053289	1D	4.5822
25	AX-111056429	1D	4.8518
25	AX-111060224	1D	5.1213
25	AX-111067484	1D	4.0431
25	AX-111073514	1D	4.3127
25	AX-111083264	1D	4.3127
25	AX-111085053	1D	3.504
25	AX-111089569	1D	2.965
25	AX-111122157	1D	3.2345
25	AX-111133532	1D	3.504
25	AX-111140836	1D	3.7736
25	AX-111142978	1D	4.0431
25	AX-111144748	1D	5.1213
25	AX-111147911	1D	4.0431
25	AX-111289007	1D	4.8518
25	AX-111359146	1D	4.0431
25	AX-111372099	1D	3.504
25	AX-111374638	1D	3.2345
25	AX-111379322	1D	4.5822
25	AX-111384150	1D	3.7736
25	AX-111472854	1D	5.9299
25	AX-111477094	1D	4.8518
25	AX-111484201	1D	5.1213
25	AX-111489973	1D	3.7736
25	AX-111490095	1D	3.504
25	AX-111502955	1D	2.6954
25	AX-111508994	1D	3.7736
25	AX-111519308	1D	2.6954
25	AX-111522318	1D	5.3908
25	AX-111522657	1D	5.9299
25	AX-111567560	1D	3.504
25	AX-111591883	1D	4.5822
25	AX-111620854	1D	5.3908
25	AX-111623484	1D	3.7736
25	AX-111624787	1D	4.3127
25	AX-111703189	1D	5.1213
25	AX-111712985	1D	3.504
25	AX-111713476	1D	4.5822
25	AX-111735891	1D	4.8518
25	AX-111738512	1D	4.5822
25	AX-111904221	1D	5.9299
25	AX-111930822	1D	6.7385
25	AX-111957201	1D	5.3908
25	AX-111988542	1D	5.1213
25	AX-94401696	1D	3.7736
25	AX-94413905	1D	2.965
26	AX-108728667	5B	1.6173
26	AX-108757454	5B	1.8868
26	AX-108779729	5B	4.0431
26	AX-108785970	5B	1.0782
26	AX-108808676	5B	2.6954
26	AX-108866616	5B	3.2345
26	AX-108892055	5B	1.6173
26	AX-108930539	5B	1.3477
26	AX-108956203	5B	1.0782
26	AX-108956865	5B	2.6954
26	AX-109287924	5B	3.504
26	AX-109287935	5B	1.0782
26	AX-109318156	5B	2.1563
26	AX-109324229	5B	1.6173
26	AX-109376938	5B	1.6173
26	AX-109413354	5B	2.6954
26	AX-109430222	5B	1.6173
26	AX-109430842	5B	0.8086
26	AX-109443568	5B	2.965
26	AX-109482570	5B	0.5391
26	AX-109492161	5B	1.0782
26	AX-109829864	5B	1.3477
26	AX-109871645	5B	1.8868
26	AX-109896030	5B	1.3477
26	AX-110050176	5B	1.8868
26	AX-110065346	5B	0.8086
26	AX-110425833	5B	1.8868
26	AX-110451335	5B	1.0782
26	AX-110465862	5B	1.3477
26	AX-110475357	5B	2.4259
26	AX-110494081	5B	0.8086
26	AX-110524330	5B	1.3477
26	AX-110542417	5B	1.0782
26	AX-110548526	5B	1.8868
26	AX-110670541	5B	2.6954
26	AX-110674113	5B	0.8086
26	AX-110980136	5B	1.3477
26	AX-111030750	5B	1.3477
26	AX-111043300	5B	1.3477
26	AX-111084186	5B	1.8868
26	AX-111135061	5B	1.8868
26	AX-111153352	5B	1.6173
26	AX-111170310	5B	0.2695
26	AX-111181582	5B	2.4259
26	AX-111214314	5B	1.0782
26	AX-111452189	5B	0.8086
26	AX-111478786	5B	2.4259
26	AX-111480569	5B	0.2695
26	AX-111484803	5B	2.4259
26	AX-111520230	5B	1.8868
26	AX-111547040	5B	0.2695
26	AX-111550188	5B	2.6954
26	AX-111560416	5B	1.3477
26	AX-111619412	5B	2.965
26	AX-111691971	5B	0
26	AX-111710707	5B	3.2345
26	AX-111720751	5B	0.5391
26	AX-111742917	5B	1.0782
26	AX-111760394	5B	0.2695
27	AX-108728790	4A	7.2776
27	AX-108779195	4A	4.8518
27	AX-108782807	4A	7.0081
27	AX-108860115	4A	7.5472
27	AX-108890793	4A	7.2776
27	AX-108915962	4A	7.0081
27	AX-108921963	4A	7.0081
27	AX-109322611	4A	6.469
27	AX-109367169	4A	6.469
27	AX-109379482	4A	5.1213
27	AX-109399431	4A	7.2776
27	AX-109505669	4A	4.5822
27	AX-109509917	4A	6.7385
27	AX-109586334	4A	6.469
27	AX-109844708	4A	7.0081
27	AX-109865738	4A	7.0081
27	AX-109911402	4A	9.1644
27	AX-109977603	4A	5.9299
27	AX-109985430	4A	8.0863
27	AX-110019045	4A	5.9299
27	AX-110405937	4A	7.0081
27	AX-110508187	4A	7.2776
27	AX-110588701	4A	6.469
27	AX-110608200	4A	6.7385
27	AX-110675964	4A	7.0081
27	AX-110963851	4A	6.7385
27	AX-110990189	4A	6.7385
27	AX-111015766	4A	7.8167
27	AX-111074992	4A	7.2776
27	AX-111250237	4A	7.0081
27	AX-111474672	4A	8.3558
27	AX-111475510	4A	5.1213
27	AX-111480770	4A	5.6604
27	AX-111495990	4A	6.469
27	AX-111587734	4A	6.7385
27	AX-111610991	4A	8.6253
28	AX-108728914	4D	5.9299
28	AX-108953351	4D	6.7385
28	AX-108957371	4D	6.1995
28	AX-110487569	4D	4.0431
28	AX-110629864	4D	2.6954
28	AX-94798514	4D	6.469
29	AX-108729257	1D	5.3908
29	AX-108745560	1D	4.0431
29	AX-109338064	1D	3.7736
29	AX-109406757	1D	5.3908
29	AX-109519176	1D	2.6954
29	AX-109887148	1D	4.3127
29	AX-109989285	1D	5.1213
29	AX-110028524	1D	3.504
29	AX-110271583	1D	2.965
29	AX-110285684	1D	3.2345
29	AX-110360575	1D	4.5822
29	AX-110417363	1D	4.0431
29	AX-110587550	1D	4.0431
29	AX-110830189	1D	4.0431
29	AX-110834003	1D	4.0431
29	AX-111281043	1D	3.504
29	AX-111406281	1D	5.9299
29	AX-111702915	1D	5.6604
29	AX-111871499	1D	4.3127
29	AX-86171181	1D	2.6954
30	AX-108729291	4B	2.6954
30	AX-108733620	4B	1.3477
30	AX-108759665	4B	3.2345
30	AX-108766235	4B	2.4259
30	AX-108770803	4B	1.8868
30	AX-108770960	4B	1.8868
30	AX-108771521	4B	2.965
30	AX-108776557	4B	2.6954
30	AX-108779986	4B	3.2345
30	AX-108795059	4B	1.8868
30	AX-108801153	4B	4.3127
30	AX-108803798	4B	1.6173
30	AX-108810326	4B	3.504
30	AX-108822594	4B	1.8868
30	AX-108830847	4B	1.6173
30	AX-108843011	4B	3.2345
30	AX-108843012	4B	4.3127
30	AX-108851021	4B	1.8868
30	AX-108851370	4B	4.0431
30	AX-108858553	4B	2.1563
30	AX-108859072	4B	3.2345
30	AX-108864245	4B	1.6173
30	AX-108867363	4B	2.965
30	AX-108872710	4B	2.965
30	AX-108879881	4B	3.7736
30	AX-108881359	4B	2.1563
30	AX-108885338	4B	1.6173
30	AX-108885476	4B	1.0782
30	AX-108891179	4B	3.2345
30	AX-108894315	4B	3.504
30	AX-108903387	4B	3.2345
30	AX-108903933	4B	1.6173
30	AX-108904426	4B	2.6954
30	AX-108907582	4B	3.504
30	AX-108909057	4B	2.1563
30	AX-108913050	4B	1.6173
30	AX-108918930	4B	3.2345
30	AX-108926622	4B	2.4259
30	AX-108931036	4B	4.3127
30	AX-108934061	4B	0.8086
30	AX-108942655	4B	2.6954
30	AX-108955158	4B	3.2345
30	AX-108967711	4B	2.4259
30	AX-108967914	4B	3.504
30	AX-108972880	4B	1.8868
30	AX-108973686	4B	2.4259
30	AX-108976944	4B	1.3477
30	AX-108977377	4B	3.504
30	AX-108983935	4B	2.6954
30	AX-108984548	4B	1.8868
30	AX-108987253	4B	2.1563
30	AX-108988131	4B	3.2345
30	AX-109007158	4B	2.965
30	AX-109015565	4B	2.1563
30	AX-109018884	4B	2.1563
30	AX-109031081	4B	2.4259
30	AX-109031246	4B	2.1563
30	AX-109031888	4B	1.8868
30	AX-109034996	4B	1.8868
30	AX-109035295	4B	1.0782
[truncated: 9,643 more rows]
