# Supplementary material for: Utilization of a Wheat55K SNP Array for Mapping of Major QTL for Temporal Expression of the Tiller Number
Source: Front Plant Sci. 2018 Mar 15;9:333. doi: 10.3389/fpls.2018.00333 (PMC5862827; doi:10.3389/fpls.2018.00333)
Supplement: Supplementary file 6 [file Table_3.XLSX]

## Sheet: Introduction
The Supplementary file showed the coding region SNP (cSNP) markers mapped to the CN18/T1208 RIL population.
BLASTX was performed by using the flanking sequences of SNP markers on ENSEMBL.

## Sheet: Supplementary Table S3
Marker Name	Chromosome	Coding Sequence (Using SNP flanking sequences as querys)
AX-110031958	chr1A	TRIAE_CS42_1AL_TGACv1_000825_AA0019860
AX-110989752	chr1A	TRIAE_CS42_1AL_TGACv1_000878_AA0020860.1
AX-111611028	chr1A	TRIAE_CS42_1AL_TGACv1_000878_AA0020870.1
AX-110991294	chr1A	TRIAE_CS42_1AL_TGACv1_000931_AA0022100.1
AX-86172240	chr1A	TRIAE_CS42_1AL_TGACv1_001329_AA0028790.1
AX-86173046	chr1A	TRIAE_CS42_1AL_TGACv1_001379_AA0029630.1
AX-111476496	chr1A	TRIAE_CS42_1AL_TGACv1_001565_AA0032390.1
AX-110673287	chr1A	TRIAE_CS42_1AL_TGACv1_001592_AA0032560.1
AX-110945419	chr1A	TRIAE_CS42_1AL_TGACv1_001768_AA0034880.1
AX-109527017	chr1A	TRIAE_CS42_1AL_TGACv1_001932_AA0036950
AX-109555304	chr1A	TRIAE_CS42_1AL_TGACv1_002368_AA0041310
AX-110028283	chr1A	TRIAE_CS42_1AL_TGACv1_002444_AA0042040
AX-110920806	chr1A	TRIAE_CS42_1AL_TGACv1_003058_AA0047360.1
AX-109031299	chr1A	TRIAE_CS42_1AL_TGACv1_005292_AA0054710
AX-109059350	chr1A	TRIAE_CS42_1AL_TGACv1_005292_AA0054710
AX-108765324	chr1A	TRIAE_CS42_1AS_TGACv1_019552_AA0068140
AX-109350385	chr1A	TRIAE_CS42_1AS_TGACv1_019553_AA0068200
AX-111014967	chr1A	TRIAE_CS42_1AS_TGACv1_019651_AA0069610.1
AX-109903085	chr1A	TRIAE_CS42_1AS_TGACv1_021343_AA0081580
AX-111465033	chr1A	TRIAE_CS42_1BL_TGACv1_030623_AA0096090.1
AX-109388848	chr1A	TRIAE_CS42_1BL_TGACv1_032395_AA0129400
AX-110997024	chr1A	TRIAE_CS42_2AS_TGACv1_113394_AA0355430.1
AX-110371895	chr1A	TRIAE_CS42_2AS_TGACv1_113464_AA0356400.1
AX-111676715	chr1A	TRIAE_CS42_4AL_TGACv1_290906_AA0990380.1
AX-108898845	chr1A	TRIAE_CS42_5AL_TGACv1_373969_AA1185780
AX-111743332	chr1A	TRIAE_CS42_6AL_TGACv1_471608_AA1511720.1
AX-86171814	chr1B	TRIAE_CS42_1AL_TGACv1_001595_AA0032640.2
AX-94528856	chr1B	TRIAE_CS42_1BL_TGACv1_030332_AA0086990.1
AX-89740962	chr1B	TRIAE_CS42_1BL_TGACv1_030468_AA0091740.1
AX-94464122	chr1B	TRIAE_CS42_1BL_TGACv1_030651_AA0096910.1
AX-94446378	chr1B	TRIAE_CS42_1BL_TGACv1_030870_AA0102720.2
AX-111617409	chr1B	TRIAE_CS42_1BL_TGACv1_030871_AA0102730.2
AX-109846207	chr1B	TRIAE_CS42_1BL_TGACv1_030886_AA0103100.1
AX-111620415	chr1B	TRIAE_CS42_1BL_TGACv1_031433_AA0113950.2
AX-108879472	chr1B	TRIAE_CS42_1BL_TGACv1_032509_AA0130750.1
AX-109464699	chr1B	TRIAE_CS42_1BL_TGACv1_034231_AA0143910.1
AX-109352881	chr1B	TRIAE_CS42_1BS_TGACv1_049446_AA0153990.1
AX-109287909	chr1B	TRIAE_CS42_3B_TGACv1_222306_AA0761820.1
AX-109496396	chr1B	TRIAE_CS42_7BS_TGACv1_592370_AA1936760.1
AX-109482958	chr1B	TRIAE_CS42_7BS_TGACv1_594864_AA1958570.1
AX-110533980	chr1D	TRIAE_CS42_1AL_TGACv1_000549_AA0014490.1
AX-110448497	chr1D	TRIAE_CS42_1AS_TGACv1_019079_AA0060000.1
AX-110108440	chr1D	TRIAE_CS42_1AS_TGACv1_020199_AA0075510.1
AX-108922872	chr1D	TRIAE_CS42_1BL_TGACv1_031294_AA0110960.1
AX-94534666	chr1D	TRIAE_CS42_1BL_TGACv1_031945_AA0123190.1
AX-109141822	chr1D	TRIAE_CS42_1BL_TGACv1_032186_AA0126470.1
AX-95629020	chr1D	TRIAE_CS42_1BL_TGACv1_033076_AA0136800.3
AX-108774794	chr1D	TRIAE_CS42_1BS_TGACv1_049605_AA0157640.1
AX-111374638	chr1D	TRIAE_CS42_1BS_TGACv1_049643_AA0158710.1
AX-109497014	chr1D	TRIAE_CS42_1BS_TGACv1_049674_AA0159400.1
AX-109281935	chr1D	TRIAE_CS42_1BS_TGACv1_050112_AA0167530.1
AX-109554178	chr1D	TRIAE_CS42_1BS_TGACv1_051314_AA0179110.1
AX-94446956	chr1D	TRIAE_CS42_1DL_TGACv1_061110_AA0185680.2
AX-86179129	chr1D	TRIAE_CS42_1DL_TGACv1_061233_AA0189390.6
AX-110516307	chr1D	TRIAE_CS42_1DL_TGACv1_061394_AA0194060.1
AX-86176468	chr1D	TRIAE_CS42_1DL_TGACv1_061484_AA0196590.3
AX-108971439	chr1D	TRIAE_CS42_1DL_TGACv1_062022_AA0207560.1
AX-94867126	chr1D	TRIAE_CS42_1DL_TGACv1_062328_AA0212700.1
AX-109850647	chr1D	TRIAE_CS42_1DL_TGACv1_062386_AA0213580.2
AX-110926855	chr1D	TRIAE_CS42_1DL_TGACv1_062418_AA0214250.1
AX-111359146	chr1D	TRIAE_CS42_1DL_TGACv1_062489_AA0215220.1
AX-94653260	chr1D	TRIAE_CS42_1DL_TGACv1_062598_AA0217020.4
AX-94917205	chr1D	TRIAE_CS42_1DL_TGACv1_063776_AA0230740.3
AX-110492737	chr1D	TRIAE_CS42_1DS_TGACv1_080108_AA0239500.1
AX-95017476	chr1D	TRIAE_CS42_1DS_TGACv1_080147_AA0241330.5
AX-94458892	chr1D	TRIAE_CS42_1DS_TGACv1_080161_AA0241870.3
AX-110069939	chr1D	TRIAE_CS42_1DS_TGACv1_080256_AA0244470.1
AX-108777939	chr1D	TRIAE_CS42_1DS_TGACv1_080366_AA0246830.1
AX-112286655	chr1D	TRIAE_CS42_1DS_TGACv1_080490_AA0248980.2
AX-112290271	chr1D	TRIAE_CS42_1DS_TGACv1_080510_AA0249290.1
AX-86170880	chr1D	TRIAE_CS42_1DS_TGACv1_080666_AA0251990.1
AX-109955267	chr1D	TRIAE_CS42_1DS_TGACv1_080704_AA0252470.1
AX-111045350	chr1D	TRIAE_CS42_1DS_TGACv1_080704_AA0252470.1
AX-111951049	chr1D	TRIAE_CS42_1DS_TGACv1_080833_AA0254310.1
AX-110486174	chr1D	TRIAE_CS42_1DS_TGACv1_080841_AA0254510.1
AX-110635138	chr1D	TRIAE_CS42_1DS_TGACv1_080861_AA0254810.1
AX-110626321	chr1D	TRIAE_CS42_1DS_TGACv1_080894_AA0255280.1
AX-110454134	chr1D	TRIAE_CS42_1DS_TGACv1_081183_AA0258450.1
AX-110028524	chr1D	TRIAE_CS42_1DS_TGACv1_081577_AA0261610.1
AX-111738512	chr1D	TRIAE_CS42_1DS_TGACv1_081596_AA0261780.1
AX-110977383	chr1D	TRIAE_CS42_2DS_TGACv1_177818_AA0585150.1
AX-94831442	chr1D	TRIAE_CS42_3DL_TGACv1_250071_AA0861620.1
AX-109317214	chr1D	TRIAE_CS42_3DS_TGACv1_271704_AA0906210.1
AX-110910133	chr1D	TRIAE_CS42_3DS_TGACv1_272763_AA0924960.1
AX-111377047	chr1D	TRIAE_CS42_4DL_TGACv1_344467_AA1147420.1
AX-110448132	chr1D	TRIAE_CS42_4DS_TGACv1_362028_AA1175850.1
AX-111568849	chr1D	TRIAE_CS42_4DS_TGACv1_362028_AA1175850.1
AX-110454429	chr1D	TRIAE_CS42_6DL_TGACv1_527821_AA1708940.1
AX-110231197	chr1D	TRIAE_CS42_7DL_TGACv1_602596_AA1961960.1
AX-94401696	chr1D	TRIAE_CS42_U_TGACv1_642052_AA2110220.1
AX-110674043	chr1D	TRIAE_CS42_U_TGACv1_645255_AA2143710.1
AX-111912186	chr1D	TRIAE_CS42_U_TGACv1_698001_AA2163030.1
AX-110381897	chr2A	TRIAE_CS42_1AL_TGACv1_001079_AA0024590.1
AX-110976760	chr2A	TRIAE_CS42_1AS_TGACv1_020490_AA0077760.1
AX-108960194	chr2A	TRIAE_CS42_2AL_TGACv1_093084_AA0271480.1
AX-108945106	chr2A	TRIAE_CS42_2AL_TGACv1_093509_AA0281500.1
AX-109556015	chr2A	TRIAE_CS42_2AL_TGACv1_093704_AA0285430.1
AX-110398168	chr2A	TRIAE_CS42_2AL_TGACv1_094073_AA0292170.1
AX-108900870	chr2A	TRIAE_CS42_2AL_TGACv1_095114_AA0307020.4
AX-110614603	chr2A	TRIAE_CS42_2AL_TGACv1_095373_AA0310170.1
AX-110703807	chr2A	TRIAE_CS42_2AL_TGACv1_095607_AA0312810.1
AX-110151207	chr2A	TRIAE_CS42_2AL_TGACv1_095903_AA0315750.1
AX-111767511	chr2A	TRIAE_CS42_2AL_TGACv1_095903_AA0315750.1
AX-110034510	chr2A	TRIAE_CS42_2AL_TGACv1_096504_AA0319470.1
AX-109017467	chr2A	TRIAE_CS42_2AL_TGACv1_097111_AA0322980.1
AX-109851494	chr2A	TRIAE_CS42_2AL_TGACv1_097404_AA0324110.6
AX-108869234	chr2A	TRIAE_CS42_2AS_TGACv1_112109_AA0330680.1
AX-111457249	chr2A	TRIAE_CS42_2AS_TGACv1_112192_AA0332740.1
AX-111465782	chr2A	TRIAE_CS42_2AS_TGACv1_112209_AA0333340.1
AX-111015252	chr2A	TRIAE_CS42_2AS_TGACv1_112296_AA0335100.1
AX-94755570	chr2A	TRIAE_CS42_2AS_TGACv1_112392_AA0337180.1
AX-110532348	chr2A	TRIAE_CS42_2AS_TGACv1_112915_AA0347650.2
AX-110507269	chr2A	TRIAE_CS42_2AS_TGACv1_112921_AA0347760.1
AX-109647435	chr2A	TRIAE_CS42_2AS_TGACv1_113991_AA0363170.1
AX-110999534	chr2A	TRIAE_CS42_2AS_TGACv1_114096_AA0364070.1
AX-111527703	chr2A	TRIAE_CS42_2AS_TGACv1_115897_AA0373320.1
AX-111708024	chr2A	TRIAE_CS42_2BL_TGACv1_130582_AA0413980.1
AX-110160850	chr2A	TRIAE_CS42_2BL_TGACv1_130634_AA0415070.1
AX-110408259	chr2A	TRIAE_CS42_2BS_TGACv1_146233_AA0459660.1
AX-108778918	chr2A	TRIAE_CS42_2BS_TGACv1_146291_AA0461660.1
AX-111636440	chr2A	TRIAE_CS42_2BS_TGACv1_147512_AA0484040.1
AX-108752491	chr2A	TRIAE_CS42_2DL_TGACv1_159785_AA0542750.1
AX-108782621	chr2A	TRIAE_CS42_2DL_TGACv1_159785_AA0542760.1
AX-111014053	chr2A	TRIAE_CS42_2DL_TGACv1_160064_AA0546215.1
AX-108930977	chr2A	TRIAE_CS42_2DL_TGACv1_162101_AA0561830.1
AX-109868422	chr2A	TRIAE_CS42_2DS_TGACv1_177299_AA0572615.2
AX-108781052	chr2A	TRIAE_CS42_2DS_TGACv1_177374_AA0575040.1
AX-109325429	chr2A	TRIAE_CS42_2DS_TGACv1_177374_AA0575040.1
AX-111510724	chr2A	TRIAE_CS42_2DS_TGACv1_177374_AA0575040.1
AX-109816766	chr2A	TRIAE_CS42_2DS_TGACv1_177628_AA0581460.1
AX-109995697	chr2A	TRIAE_CS42_2DS_TGACv1_177628_AA0581460.1
AX-110197924	chr2A	TRIAE_CS42_2DS_TGACv1_177628_AA0581460.1
AX-110477514	chr2A	TRIAE_CS42_2DS_TGACv1_177628_AA0581460.1
AX-111094411	chr2A	TRIAE_CS42_2DS_TGACv1_177628_AA0581460.1
AX-111285724	chr2A	TRIAE_CS42_2DS_TGACv1_177628_AA0581460.1
AX-110085687	chr2A	TRIAE_CS42_2DS_TGACv1_179339_AA0606280.3
AX-109471104	chr2A	TRIAE_CS42_3AL_TGACv1_193971_AA0623720.1
AX-110068273	chr2A	TRIAE_CS42_3AL_TGACv1_194584_AA0636270.1
AX-111258957	chr2A	TRIAE_CS42_3AL_TGACv1_195045_AA0644000.1
AX-110979451	chr2A	TRIAE_CS42_3AS_TGACv1_211142_AA0686030.1
AX-110976804	chr2A	TRIAE_CS42_4AL_TGACv1_289152_AA0966120.1
AX-109062665	chr2A	TRIAE_CS42_4AL_TGACv1_289963_AA0979610.1
AX-109582132	chr2A	TRIAE_CS42_4AL_TGACv1_290555_AA0986750.1
AX-110669808	chr2A	TRIAE_CS42_4AS_TGACv1_307589_AA1021770.1
AX-110673342	chr2A	TRIAE_CS42_4AS_TGACv1_307589_AA1021770.1
AX-109619678	chr2A	TRIAE_CS42_5AL_TGACv1_375963_AA1229610.1
AX-108909646	chr2A	TRIAE_CS42_5AS_TGACv1_393589_AA1274210.1
AX-111768772	chr2A	TRIAE_CS42_6AS_TGACv1_485179_AA1539120.1
AX-111216544	chr2A	TRIAE_CS42_6AS_TGACv1_485618_AA1548890.1
AX-109297163	chr2A	TRIAE_CS42_6AS_TGACv1_485986_AA1555280.1
AX-109071910	chr2A	TRIAE_CS42_6AS_TGACv1_487505_AA1571070.1
AX-111530968	chr2A	TRIAE_CS42_7AL_TGACv1_556018_AA1752820.1
AX-110022563	chr2A	TRIAE_CS42_7AL_TGACv1_556371_AA1761760.1
AX-111670674	chr2A	TRIAE_CS42_7AL_TGACv1_556725_AA1769680.1
AX-109410313	chr2A	TRIAE_CS42_7AS_TGACv1_570397_AA1835070.2
AX-110149016	chr2A	TRIAE_CS42_7AS_TGACv1_571203_AA1845830.1
AX-109607969	chr2A	TRIAE_CS42_U_TGACv1_641078_AA2084440.1
AX-109990568	chr2A	TRIAE_CS42_U_TGACv1_642460_AA2118030.1
AX-110402581	chr2A	TRIAE_CS42_U_TGACv1_643084_AA2127100.1
AX-109600748	chr2A	TRIAE_CS42_U_TGACv1_643459_AA2132290.1
AX-109636970	chr2A	TRIAE_CS42_U_TGACv1_663763_AA2153460.1
AX-109606365	chr2B	TRIAE_CS42_1BL_TGACv1_031100_AA0107670.1
AX-110565634	chr2B	TRIAE_CS42_1BL_TGACv1_032279_AA0127840.1
AX-109279654	chr2B	TRIAE_CS42_1BS_TGACv1_049639_AA0158650.1
AX-111690842	chr2B	TRIAE_CS42_2AL_TGACv1_094503_AA0298880.1
AX-111148066	chr2B	TRIAE_CS42_2AL_TGACv1_094812_AA0303500.1
AX-111169343	chr2B	TRIAE_CS42_2AL_TGACv1_094824_AA0303680.1
AX-111772831	chr2B	TRIAE_CS42_2AS_TGACv1_112071_AA0329440.1
AX-109439054	chr2B	TRIAE_CS42_2AS_TGACv1_112207_AA0333330.1
AX-111591571	chr2B	TRIAE_CS42_2AS_TGACv1_113527_AA0357320.1
AX-111064562	chr2B	TRIAE_CS42_2AS_TGACv1_114657_AA0368680.1
AX-108973288	chr2B	TRIAE_CS42_2BL_TGACv1_129294_AA0376970.1
AX-109616865	chr2B	TRIAE_CS42_2BL_TGACv1_129422_AA0382970.1
AX-111031948	chr2B	TRIAE_CS42_2BL_TGACv1_129461_AA0384830.1
AX-108838753	chr2B	TRIAE_CS42_2BL_TGACv1_129563_AA0388750.1
AX-108830280	chr2B	TRIAE_CS42_2BL_TGACv1_129799_AA0396410.1
AX-109352812	chr2B	TRIAE_CS42_2BL_TGACv1_129903_AA0399080.1
AX-108988896	chr2B	TRIAE_CS42_2BL_TGACv1_129990_AA0401100.4
AX-109365636	chr2B	TRIAE_CS42_2BL_TGACv1_130225_AA0406700.1
AX-111702989	chr2B	TRIAE_CS42_2BL_TGACv1_130261_AA0407580.1
AX-111500175	chr2B	TRIAE_CS42_2BL_TGACv1_130440_AA0411450.3
AX-110481484	chr2B	TRIAE_CS42_2BL_TGACv1_130718_AA0416600.1
AX-110444485	chr2B	TRIAE_CS42_2BL_TGACv1_131089_AA0422330.1
AX-110540383	chr2B	TRIAE_CS42_2BL_TGACv1_131093_AA0422410.1
AX-110972149	chr2B	TRIAE_CS42_2BL_TGACv1_131176_AA0423940.1
AX-110626270	chr2B	TRIAE_CS42_2BL_TGACv1_131277_AA0425370.3
AX-109959683	chr2B	TRIAE_CS42_2BL_TGACv1_132718_AA0439360.1
AX-108839990	chr2B	TRIAE_CS42_2BL_TGACv1_132948_AA0440640.1
AX-108969311	chr2B	TRIAE_CS42_2BL_TGACv1_133107_AA0441430.1
AX-110674184	chr2B	TRIAE_CS42_2BL_TGACv1_133463_AA0442580.1
AX-108870818	chr2B	TRIAE_CS42_2BL_TGACv1_138219_AA0445380.1
AX-94452908	chr2B	TRIAE_CS42_2BL_TGACv1_144357_AA0446040.1
AX-111118943	chr2B	TRIAE_CS42_2BS_TGACv1_145847_AA0447110.1
AX-109273336	chr2B	TRIAE_CS42_2BS_TGACv1_145909_AA0448980.1
AX-110925172	chr2B	TRIAE_CS42_2BS_TGACv1_145993_AA0452150.1
AX-110985820	chr2B	TRIAE_CS42_2BS_TGACv1_146024_AA0453400.1
AX-89700544	chr2B	TRIAE_CS42_2BS_TGACv1_146126_AA0455990.1
AX-108924279	chr2B	TRIAE_CS42_2BS_TGACv1_146136_AA0456350.1
AX-111736784	chr2B	TRIAE_CS42_2BS_TGACv1_146146_AA0456710.1
AX-109476020	chr2B	TRIAE_CS42_2BS_TGACv1_146323_AA0462620.1
AX-109528193	chr2B	TRIAE_CS42_2BS_TGACv1_146368_AA0463550.1
AX-110078728	chr2B	TRIAE_CS42_2BS_TGACv1_146487_AA0466410.2
AX-109302093	chr2B	TRIAE_CS42_2BS_TGACv1_146500_AA0466660.2
AX-109051357	chr2B	TRIAE_CS42_2BS_TGACv1_146707_AA0471280.1
AX-109012581	chr2B	TRIAE_CS42_2BS_TGACv1_146912_AA0475280.1
AX-110043446	chr2B	TRIAE_CS42_2BS_TGACv1_146914_AA0475330.1
AX-108806563	chr2B	TRIAE_CS42_2BS_TGACv1_147006_AA0476470.1
AX-110048288	chr2B	TRIAE_CS42_2BS_TGACv1_147196_AA0479610.1
AX-94441179	chr2B	TRIAE_CS42_2BS_TGACv1_147332_AA0481880.2
AX-112291006	chr2B	TRIAE_CS42_2BS_TGACv1_147344_AA0481990.1
AX-109924214	chr2B	TRIAE_CS42_2BS_TGACv1_147394_AA0482660.1
AX-110999216	chr2B	TRIAE_CS42_2BS_TGACv1_147580_AA0485130.1
AX-110644789	chr2B	TRIAE_CS42_2BS_TGACv1_147816_AA0487950.1
AX-89365114	chr2B	TRIAE_CS42_2BS_TGACv1_148348_AA0492460.4
AX-108887710	chr2B	TRIAE_CS42_2BS_TGACv1_148543_AA0493630.1
AX-110394090	chr2B	TRIAE_CS42_2BS_TGACv1_148757_AA0495040.2
AX-111089389	chr2B	TRIAE_CS42_2BS_TGACv1_149477_AA0497070.2
AX-110624066	chr2B	TRIAE_CS42_2DL_TGACv1_158249_AA0513540.1
AX-110659895	chr2B	TRIAE_CS42_2DL_TGACv1_158402_AA0517670.1
AX-110622949	chr2B	TRIAE_CS42_2DS_TGACv1_177978_AA0588490.2
AX-111057014	chr2B	TRIAE_CS42_3B_TGACv1_220744_AA0717800.1
AX-109316352	chr2B	TRIAE_CS42_3B_TGACv1_221108_AA0730520.1
AX-109335572	chr2B	TRIAE_CS42_3B_TGACv1_222181_AA0759150.1
AX-109302825	chr2B	TRIAE_CS42_4BL_TGACv1_320327_AA1035470.2
AX-110933437	chr2B	TRIAE_CS42_4BL_TGACv1_321606_AA1062930.1
AX-111575746	chr2B	TRIAE_CS42_5BL_TGACv1_405540_AA1329860.1
AX-109865811	chr2B	TRIAE_CS42_6BL_TGACv1_503610_AA1628160.1
AX-111579036	chr2B	TRIAE_CS42_6BS_TGACv1_515712_AA1671930.1
AX-111540604	chr2B	TRIAE_CS42_7BS_TGACv1_591927_AA1925830.1
AX-109482798	chr2B	TRIAE_CS42_7BS_TGACv1_593647_AA1953470.1
AX-109541446	chr2B	TRIAE_CS42_U_TGACv1_641879_AA2106540.1
AX-109394325	chr2B	TRIAE_CS42_U_TGACv1_642716_AA2122080.1
AX-111166288	chr2B	TRIAE_CS42_U_TGACv1_642716_AA2122100.1
AX-111680909	chr2B	TRIAE_CS42_U_TGACv1_643034_AA2126480.1
AX-108960866	chr2D	TRIAE_CS42_1DL_TGACv1_061134_AA0186420.1
AX-111304532	chr2D	TRIAE_CS42_1DS_TGACv1_080701_AA0252390.1
AX-111576421	chr2D	TRIAE_CS42_2AL_TGACv1_092926_AA0267230.1
AX-110002051	chr2D	TRIAE_CS42_2AL_TGACv1_093380_AA0278860.1
AX-94552141	chr2D	TRIAE_CS42_2AL_TGACv1_094281_AA0295160.1
AX-94463310	chr2D	TRIAE_CS42_2AL_TGACv1_094999_AA0305780.1
AX-109331502	chr2D	TRIAE_CS42_2AS_TGACv1_112185_AA0332570.1
AX-110544183	chr2D	TRIAE_CS42_2AS_TGACv1_112257_AA0334290.1
AX-94507001	chr2D	TRIAE_CS42_2AS_TGACv1_112503_AA0339410.1
AX-111988009	chr2D	TRIAE_CS42_2AS_TGACv1_112503_AA0339420.1
AX-109462841	chr2D	TRIAE_CS42_2AS_TGACv1_112656_AA0342940.1
AX-108849940	chr2D	TRIAE_CS42_2AS_TGACv1_113606_AA0358430.1
AX-111150066	chr2D	TRIAE_CS42_2AS_TGACv1_113606_AA0358430.2
AX-110832801	chr2D	TRIAE_CS42_2AS_TGACv1_113775_AA0360340.1
AX-109742028	chr2D	TRIAE_CS42_2AS_TGACv1_113798_AA0360700.1
AX-86176319	chr2D	TRIAE_CS42_2BL_TGACv1_129347_AA0379640.1
AX-109470775	chr2D	TRIAE_CS42_2BL_TGACv1_132841_AA0440030.1
AX-109008599	chr2D	TRIAE_CS42_2BS_TGACv1_146236_AA0459800.1
AX-109546883	chr2D	TRIAE_CS42_2BS_TGACv1_146236_AA0459800.1
AX-110092716	chr2D	TRIAE_CS42_2BS_TGACv1_146551_AA0468010.1
AX-109560732	chr2D	TRIAE_CS42_2BS_TGACv1_148351_AA0492470.2
AX-109012616	chr2D	TRIAE_CS42_2DL_TGACv1_157876_AA0499870.3
AX-110949525	chr2D	TRIAE_CS42_2DL_TGACv1_157968_AA0504190.1
AX-108783762	chr2D	TRIAE_CS42_2DL_TGACv1_157968_AA0504200.1
AX-110075622	chr2D	TRIAE_CS42_2DL_TGACv1_157972_AA0504360.1
AX-94613237	chr2D	TRIAE_CS42_2DL_TGACv1_157979_AA0504560.1
AX-94419099	chr2D	TRIAE_CS42_2DL_TGACv1_158012_AA0506030.1
AX-109866873	chr2D	TRIAE_CS42_2DL_TGACv1_158120_AA0509820.1
AX-110621587	chr2D	TRIAE_CS42_2DL_TGACv1_158141_AA0510240.1
AX-94464370	chr2D	TRIAE_CS42_2DL_TGACv1_158142_AA0510390.1
AX-109422969	chr2D	TRIAE_CS42_2DL_TGACv1_158175_AA0511300.1
AX-109406935	chr2D	TRIAE_CS42_2DL_TGACv1_158275_AA0514380.1
AX-94576266	chr2D	TRIAE_CS42_2DL_TGACv1_158347_AA0516290.2
AX-109469425	chr2D	TRIAE_CS42_2DL_TGACv1_158376_AA0516850.1
AX-110462142	chr2D	TRIAE_CS42_2DL_TGACv1_158447_AA0518950.2
AX-109459268	chr2D	TRIAE_CS42_2DL_TGACv1_158502_AA0520400.1
AX-111002736	chr2D	TRIAE_CS42_2DL_TGACv1_158513_AA0520540.1
AX-109972625	chr2D	TRIAE_CS42_2DL_TGACv1_158554_AA0521740.1
AX-94513714	chr2D	TRIAE_CS42_2DL_TGACv1_158587_AA0522570.1
AX-111593707	chr2D	TRIAE_CS42_2DL_TGACv1_158934_AA0529110.1
AX-94415873	chr2D	TRIAE_CS42_2DL_TGACv1_159137_AA0533140.1
AX-109451341	chr2D	TRIAE_CS42_2DL_TGACv1_159150_AA0533360.1
AX-110090611	chr2D	TRIAE_CS42_2DL_TGACv1_159159_AA0533560.1
AX-109449320	chr2D	TRIAE_CS42_2DL_TGACv1_159206_AA0534400.3
AX-109526394	chr2D	TRIAE_CS42_2DL_TGACv1_159248_AA0535300.1
AX-108890079	chr2D	TRIAE_CS42_2DL_TGACv1_159708_AA0541800.1
AX-111678720	chr2D	TRIAE_CS42_2DL_TGACv1_159825_AA0543290.2
AX-94818973	chr2D	TRIAE_CS42_2DL_TGACv1_159849_AA0543530.2
AX-94609879	chr2D	TRIAE_CS42_2DL_TGACv1_159977_AA0545080.1
AX-112286381	chr2D	TRIAE_CS42_2DL_TGACv1_160027_AA0545720.1
AX-110621065	chr2D	TRIAE_CS42_2DL_TGACv1_160146_AA0547490.1
AX-94637067	chr2D	TRIAE_CS42_2DL_TGACv1_160176_AA0547810.2
AX-110085562	chr2D	TRIAE_CS42_2DL_TGACv1_160281_AA0549000.1
AX-109893700	chr2D	TRIAE_CS42_2DL_TGACv1_160509_AA0551270.2
AX-94470389	chr2D	TRIAE_CS42_2DL_TGACv1_160660_AA0552830.1
AX-89671787	chr2D	TRIAE_CS42_2DL_TGACv1_160790_AA0554170.2
AX-94692912	chr2D	TRIAE_CS42_2DL_TGACv1_160927_AA0555290.1
AX-111704483	chr2D	TRIAE_CS42_2DL_TGACv1_160950_AA0555510.1
AX-110069106	chr2D	TRIAE_CS42_2DL_TGACv1_160980_AA0555700.3
AX-111725833	chr2D	TRIAE_CS42_2DL_TGACv1_161896_AA0561040.2
AX-111062459	chr2D	TRIAE_CS42_2DL_TGACv1_161913_AA0561080.3
AX-109485864	chr2D	TRIAE_CS42_2DL_TGACv1_162439_AA0562740.1
AX-109629964	chr2D	TRIAE_CS42_2DS_TGACv1_177184_AA0568090.1
AX-94554771	chr2D	TRIAE_CS42_2DS_TGACv1_177184_AA0568170.1
AX-108950311	chr2D	TRIAE_CS42_2DS_TGACv1_177263_AA0571100.2
AX-89739110	chr2D	TRIAE_CS42_2DS_TGACv1_177265_AA0571210.1
AX-111726271	chr2D	TRIAE_CS42_2DS_TGACv1_177279_AA0572210.1
AX-109343632	chr2D	TRIAE_CS42_2DS_TGACv1_177289_AA0572400.1
AX-109668767	chr2D	TRIAE_CS42_2DS_TGACv1_177463_AA0577870.1
AX-94447343	chr2D	TRIAE_CS42_2DS_TGACv1_177481_AA0578260.1
AX-109308117	chr2D	TRIAE_CS42_2DS_TGACv1_177558_AA0580070.1
AX-108940544	chr2D	TRIAE_CS42_2DS_TGACv1_177558_AA0580080.1
AX-110832749	chr2D	TRIAE_CS42_2DS_TGACv1_177567_AA0580230.1
AX-111160916	chr2D	TRIAE_CS42_2DS_TGACv1_177655_AA0581980.1
AX-109947030	chr2D	TRIAE_CS42_2DS_TGACv1_177679_AA0582300.2
AX-110440710	chr2D	TRIAE_CS42_2DS_TGACv1_177697_AA0582580.1
AX-110532365	chr2D	TRIAE_CS42_2DS_TGACv1_177846_AA0585870.1
AX-86176576	chr2D	TRIAE_CS42_2DS_TGACv1_177865_AA0586270.1
AX-109365674	chr2D	TRIAE_CS42_2DS_TGACv1_177929_AA0587620.1
AX-111181856	chr2D	TRIAE_CS42_2DS_TGACv1_177978_AA0588500.2
AX-86163992	chr2D	TRIAE_CS42_2DS_TGACv1_178131_AA0591450.1
AX-108802182	chr2D	TRIAE_CS42_2DS_TGACv1_178131_AA0591460.4
AX-109521638	chr2D	TRIAE_CS42_2DS_TGACv1_178137_AA0591630.1
AX-112286080	chr2D	TRIAE_CS42_2DS_TGACv1_178188_AA0592440.1
AX-94452919	chr2D	TRIAE_CS42_2DS_TGACv1_178226_AA0592980.1
AX-109283238	chr2D	TRIAE_CS42_2DS_TGACv1_178231_AA0593120.1
AX-110073027	chr2D	TRIAE_CS42_2DS_TGACv1_178231_AA0593150.1
AX-94427244	chr2D	TRIAE_CS42_2DS_TGACv1_178280_AA0593750.1
AX-112287263	chr2D	TRIAE_CS42_2DS_TGACv1_178324_AA0594140.3
AX-86163880	chr2D	TRIAE_CS42_2DS_TGACv1_178558_AA0597430.1
AX-109820954	chr2D	TRIAE_CS42_2DS_TGACv1_178610_AA0598140.1
AX-110752353	chr2D	TRIAE_CS42_2DS_TGACv1_178730_AA0600200.1
AX-109194011	chr2D	TRIAE_CS42_2DS_TGACv1_178883_AA0602130.1
AX-86162625	chr2D	TRIAE_CS42_2DS_TGACv1_179066_AA0604090.1
AX-110082515	chr2D	TRIAE_CS42_2DS_TGACv1_179076_AA0604160.1
AX-111675026	chr2D	TRIAE_CS42_2DS_TGACv1_179204_AA0605180.1
AX-94847111	chr2D	TRIAE_CS42_2DS_TGACv1_179204_AA0605180.1
AX-109950329	chr2D	TRIAE_CS42_2DS_TGACv1_179218_AA0605320.1
AX-110926501	chr2D	TRIAE_CS42_2DS_TGACv1_179258_AA0605650.1
AX-112290929	chr2D	TRIAE_CS42_2DS_TGACv1_179282_AA0605870.1
AX-110634677	chr2D	TRIAE_CS42_2DS_TGACv1_179327_AA0606210.2
AX-94456409	chr2D	TRIAE_CS42_2DS_TGACv1_179614_AA0608240.1
AX-94643695	chr2D	TRIAE_CS42_2DS_TGACv1_179614_AA0608250.1
AX-109579406	chr2D	TRIAE_CS42_2DS_TGACv1_179683_AA0608580.1
AX-110634353	chr2D	TRIAE_CS42_2DS_TGACv1_179683_AA0608590.1
AX-109071314	chr2D	TRIAE_CS42_4DL_TGACv1_342853_AA1123920.1
AX-108824251	chr2D	TRIAE_CS42_4DS_TGACv1_362480_AA1179990.1
AX-110394331	chr2D	TRIAE_CS42_5DL_TGACv1_437797_AA1467360.1
AX-111894615	chr2D	TRIAE_CS42_6DL_TGACv1_526379_AA1681260.1
AX-109823691	chr2D	TRIAE_CS42_6DL_TGACv1_527283_AA1701750.1
AX-109373043	chr2D	TRIAE_CS42_U_TGACv1_640922_AA2079310.1
AX-109835767	chr3A	TRIAE_CS42_1AL_TGACv1_000099_AA0003310.1
AX-109984137	chr3A	TRIAE_CS42_2AS_TGACv1_113273_AA0353790.1
AX-108823658	chr3A	TRIAE_CS42_3AL_TGACv1_193642_AA0616050.1
AX-94700897	chr3A	TRIAE_CS42_3AL_TGACv1_193654_AA0616360.1
AX-110674296	chr3A	TRIAE_CS42_3AL_TGACv1_193695_AA0617820.1
AX-108772543	chr3A	TRIAE_CS42_3AL_TGACv1_194211_AA0628700.2
AX-111121746	chr3A	TRIAE_CS42_3AL_TGACv1_194808_AA0639920.1
AX-109383127	chr3A	TRIAE_CS42_3AL_TGACv1_195263_AA0647170.1
AX-95151919	chr3A	TRIAE_CS42_3AL_TGACv1_195310_AA0647840.3
AX-94479553	chr3A	TRIAE_CS42_3AL_TGACv1_195810_AA0654270.2
AX-111090824	chr3A	TRIAE_CS42_3AL_TGACv1_197740_AA0667080.3
AX-94880225	chr3A	TRIAE_CS42_3AS_TGACv1_210563_AA0675260.3
AX-94526408	chr3A	TRIAE_CS42_3AS_TGACv1_210657_AA0676600.2
AX-95223925	chr3A	TRIAE_CS42_3AS_TGACv1_211792_AA0694210.3
AX-95631471	chr3A	TRIAE_CS42_3AS_TGACv1_211867_AA0695090.1
AX-110967458	chr3A	TRIAE_CS42_3AS_TGACv1_212057_AA0697210.2
AX-89333265	chr3A	TRIAE_CS42_3AS_TGACv1_212057_AA0697220.1
AX-110073069	chr3A	TRIAE_CS42_3DL_TGACv1_250492_AA0869170.1
AX-108757676	chr3A	TRIAE_CS42_4DS_TGACv1_362028_AA1175850.1
AX-108944536	chr3A	TRIAE_CS42_7AS_TGACv1_570747_AA1840420.1
AX-95684404	chr3A	TRIAE_CS42_U_TGACv1_641120_AA2086110.3
AX-111095578	chr3A	TRIAE_CS42_U_TGACv1_642216_AA2113600.1
AX-110548069	chr3B	TRIAE_CS42_1BL_TGACv1_030249_AA0083790.1
AX-108843103	chr3B	TRIAE_CS42_1BL_TGACv1_031923_AA0122890.1
AX-110529044	chr3B	TRIAE_CS42_1BL_TGACv1_032657_AA0132470.1
AX-111005447	chr3B	TRIAE_CS42_1BS_TGACv1_050563_AA0173360.1
AX-109515659	chr3B	TRIAE_CS42_2BL_TGACv1_131759_AA0431760.1
AX-111490441	chr3B	TRIAE_CS42_2BS_TGACv1_146843_AA0473810.1
AX-110506270	chr3B	TRIAE_CS42_3AL_TGACv1_195123_AA0645030.1
AX-109432323	chr3B	TRIAE_CS42_3AS_TGACv1_211973_AA0696140.1
AX-110485573	chr3B	TRIAE_CS42_3B_TGACv1_221060_AA0728800.2
AX-110473551	chr3B	TRIAE_CS42_3B_TGACv1_221064_AA0728890.1
AX-109524489	chr3B	TRIAE_CS42_3B_TGACv1_221128_AA0731320.1
AX-109030201	chr3B	TRIAE_CS42_3B_TGACv1_221342_AA0737930.1
AX-108964727	chr3B	TRIAE_CS42_3B_TGACv1_222306_AA0761820.1
AX-109438795	chr3B	TRIAE_CS42_3B_TGACv1_222306_AA0761820.1
AX-109860923	chr3B	TRIAE_CS42_3B_TGACv1_222574_AA0767140.1
AX-109391294	chr3B	TRIAE_CS42_3B_TGACv1_223255_AA0779070.1
AX-109316602	chr3B	TRIAE_CS42_3B_TGACv1_223603_AA0784400.1
AX-110615081	chr3B	TRIAE_CS42_3B_TGACv1_223868_AA0788700.1
AX-110642441	chr3B	TRIAE_CS42_3B_TGACv1_224105_AA0792370.1
AX-108845281	chr3B	TRIAE_CS42_3B_TGACv1_224161_AA0793170.1
AX-109441777	chr3B	TRIAE_CS42_3B_TGACv1_225079_AA0804730.2
AX-109837079	chr3B	TRIAE_CS42_3B_TGACv1_226235_AA0815070.1
AX-110426878	chr3B	TRIAE_CS42_3B_TGACv1_226809_AA0819500.1
AX-108805727	chr3B	TRIAE_CS42_3B_TGACv1_227406_AA0823300.1
AX-111496060	chr3B	TRIAE_CS42_3B_TGACv1_227881_AA0825030.2
AX-111148430	chr3B	TRIAE_CS42_3DL_TGACv1_249220_AA0841990.1
AX-110624049	chr3B	TRIAE_CS42_3DS_TGACv1_272985_AA0927230.1
AX-111121613	chr3B	TRIAE_CS42_4BL_TGACv1_320724_AA1047130.1
AX-110477821	chr3B	TRIAE_CS42_4BL_TGACv1_320798_AA1048990.1
AX-109084787	chr3B	TRIAE_CS42_4BL_TGACv1_320991_AA1053120.1
AX-109074938	chr3B	TRIAE_CS42_4BS_TGACv1_329541_AA1102370.1
AX-108818269	chr3B	TRIAE_CS42_5AS_TGACv1_394291_AA1279330.1
AX-109517614	chr3B	TRIAE_CS42_6BL_TGACv1_501559_AA1618800.1
AX-108918444	chr3B	TRIAE_CS42_6BS_TGACv1_514559_AA1661570.1
AX-108951629	chr3B	TRIAE_CS42_7BL_TGACv1_576777_AA1854670.1
AX-111452616	chr3B	TRIAE_CS42_7BL_TGACv1_578420_AA1894440.2
AX-110376058	chr3B	TRIAE_CS42_7BS_TGACv1_592007_AA1927880.1
AX-110561020	chr3B	TRIAE_CS42_U_TGACv1_641880_AA2106580.1
AX-110050261	chr3B	TRIAE_CS42_U_TGACv1_643136_AA2127750.1
AX-108842324	chr3B	TRIAE_CS42_U_TGACv1_643137_AA2127770.1
AX-111565005	chr3D	TRIAE_CS42_1DL_TGACv1_061722_AA0202380.1
AX-110449975	chr3D	TRIAE_CS42_2DS_TGACv1_177289_AA0572400.1
AX-95661130	chr3D	TRIAE_CS42_3AS_TGACv1_210973_AA0682270.2
AX-95108885	chr3D	TRIAE_CS42_3AS_TGACv1_211251_AA0687310.1
AX-109624438	chr3D	TRIAE_CS42_3B_TGACv1_221997_AA0754830.1
AX-110502482	chr3D	TRIAE_CS42_3DL_TGACv1_249074_AA0836710.1
AX-94938535	chr3D	TRIAE_CS42_3DL_TGACv1_249101_AA0837640.1
AX-94829397	chr3D	TRIAE_CS42_3DL_TGACv1_249101_AA0837700.1
AX-108822422	chr3D	TRIAE_CS42_3DL_TGACv1_249225_AA0842280.2
AX-111652827	chr3D	TRIAE_CS42_3DL_TGACv1_249438_AA0848750.1
AX-111674603	chr3D	TRIAE_CS42_3DL_TGACv1_249702_AA0854780.6
AX-111707356	chr3D	TRIAE_CS42_3DL_TGACv1_249702_AA0854790.1
AX-109338363	chr3D	TRIAE_CS42_3DL_TGACv1_249703_AA0854800.1
AX-111744761	chr3D	TRIAE_CS42_3DL_TGACv1_249703_AA0854800.1
AX-94979815	chr3D	TRIAE_CS42_3DL_TGACv1_249929_AA0858660.1
AX-94831084	chr3D	TRIAE_CS42_3DL_TGACv1_250063_AA0861510.1
AX-94939204	chr3D	TRIAE_CS42_3DL_TGACv1_250146_AA0862960.1
AX-112288215	chr3D	TRIAE_CS42_3DL_TGACv1_250913_AA0874950.1
AX-111180313	chr3D	TRIAE_CS42_3DL_TGACv1_251106_AA0877450.1
AX-94590370	chr3D	TRIAE_CS42_3DL_TGACv1_251126_AA0877780.4
AX-95117955	chr3D	TRIAE_CS42_3DL_TGACv1_251199_AA0878690.1
AX-109427323	chr3D	TRIAE_CS42_3DL_TGACv1_251640_AA0883410.2
AX-110484477	chr3D	TRIAE_CS42_3DL_TGACv1_251785_AA0884870.1
AX-111703504	chr3D	TRIAE_CS42_3DL_TGACv1_251811_AA0885230.1
AX-109865395	chr3D	TRIAE_CS42_3DL_TGACv1_252642_AA0891230.3
AX-109918023	chr3D	TRIAE_CS42_3DL_TGACv1_252775_AA0891820.1
AX-110742388	chr3D	TRIAE_CS42_3DL_TGACv1_252794_AA0892020.1
AX-94887940	chr3D	TRIAE_CS42_3DL_TGACv1_252943_AA0892690.1
AX-111183309	chr3D	TRIAE_CS42_3DS_TGACv1_271450_AA0898690.1
AX-94820269	chr3D	TRIAE_CS42_3DS_TGACv1_271613_AA0903850.4
AX-95249255	chr3D	TRIAE_CS42_3DS_TGACv1_271655_AA0904910.2
AX-109471491	chr3D	TRIAE_CS42_3DS_TGACv1_271702_AA0906130.1
AX-94972165	chr3D	TRIAE_CS42_3DS_TGACv1_271994_AA0912650.2
AX-94382197	chr3D	TRIAE_CS42_3DS_TGACv1_271994_AA0912660.3
AX-111617161	chr3D	TRIAE_CS42_3DS_TGACv1_272032_AA0913450.1
AX-95661243	chr3D	TRIAE_CS42_3DS_TGACv1_272112_AA0915120.1
AX-110509267	chr3D	TRIAE_CS42_3DS_TGACv1_272144_AA0915560.1
AX-95631001	chr3D	TRIAE_CS42_3DS_TGACv1_272248_AA0917770.2
AX-94938411	chr3D	TRIAE_CS42_3DS_TGACv1_272248_AA0917770.3
AX-94784291	chr3D	TRIAE_CS42_3DS_TGACv1_272275_AA0918280.1
AX-111093742	chr3D	TRIAE_CS42_3DS_TGACv1_272275_AA0918310.2
AX-111703658	chr3D	TRIAE_CS42_3DS_TGACv1_272288_AA0918460.1
AX-94610249	chr3D	TRIAE_CS42_3DS_TGACv1_272743_AA0924590.2
AX-111716026	chr3D	TRIAE_CS42_3DS_TGACv1_273039_AA0927730.1
AX-94775903	chr3D	TRIAE_CS42_3DS_TGACv1_273249_AA0929890.1
AX-94417107	chr3D	TRIAE_CS42_3DS_TGACv1_273329_AA0930410.8
AX-95016211	chr3D	TRIAE_CS42_3DS_TGACv1_273604_AA0932460.6
AX-110496510	chr3D	TRIAE_CS42_U_TGACv1_640785_AA2074140.2
AX-108887593	chr3D	TRIAE_CS42_U_TGACv1_642913_AA2124700.4
AX-111761225	chr3D	TRIAE_CS42_U_TGACv1_643022_AA2126350.1
AX-110468887	chr4A	TRIAE_CS42_1AL_TGACv1_001784_AA0035180.1
AX-109343545	chr4A	TRIAE_CS42_2AL_TGACv1_093282_AA0276650.1
AX-110403201	chr4A	TRIAE_CS42_2AL_TGACv1_093856_AA0288230.1
AX-109319707	chr4A	TRIAE_CS42_2AL_TGACv1_095607_AA0312810.1
AX-111631972	chr4A	TRIAE_CS42_2DL_TGACv1_158254_AA0513730.1
AX-108981828	chr4A	TRIAE_CS42_4AL_TGACv1_288539_AA0951480.1
AX-110410494	chr4A	TRIAE_CS42_4AL_TGACv1_288978_AA0962510.1
AX-111627745	chr4A	TRIAE_CS42_4AL_TGACv1_289104_AA0964920.1
AX-108959856	chr4A	TRIAE_CS42_4AL_TGACv1_289433_AA0971110.3
AX-111525226	chr4A	TRIAE_CS42_4AL_TGACv1_289950_AA0979370.2
AX-109379482	chr4A	TRIAE_CS42_4AL_TGACv1_289963_AA0979610.1
AX-110389563	chr4A	TRIAE_CS42_4AL_TGACv1_290134_AA0982060.1
AX-109998935	chr4A	TRIAE_CS42_4AL_TGACv1_290272_AA0983440.1
AX-110626940	chr4A	TRIAE_CS42_4AS_TGACv1_306461_AA1008580.1
AX-111621778	chr4A	TRIAE_CS42_4AS_TGACv1_307100_AA1016950.1
AX-111456168	chr4A	TRIAE_CS42_4AS_TGACv1_307956_AA1024700.1
AX-111057861	chr4A	TRIAE_CS42_4BS_TGACv1_330238_AA1106670.1
AX-109430441	chr4A	TRIAE_CS42_5AL_TGACv1_374111_AA1190670.1
AX-110709253	chr4A	TRIAE_CS42_5BL_TGACv1_406462_AA1345800.1
AX-109442556	chr4A	TRIAE_CS42_7AL_TGACv1_558043_AA1789540.1
AX-110596112	chr4A	TRIAE_CS42_7AS_TGACv1_570470_AA1836190.1
AX-108747124	chr4A	TRIAE_CS42_7DS_TGACv1_622274_AA2036900.1
AX-108928080	chr4A	TRIAE_CS42_U_TGACv1_643151_AA2128080.1
AX-110914112	chr4A	TRIAE_CS42_U_TGACv1_653703_AA2150390.1
AX-108798220	chr4B	TRIAE_CS42_1BL_TGACv1_030249_AA0083790.1
AX-108776627	chr4B	TRIAE_CS42_1BL_TGACv1_030459_AA0091360.1
AX-111014334	chr4B	TRIAE_CS42_1BL_TGACv1_030630_AA0096350.1
AX-109018884	chr4B	TRIAE_CS42_1BL_TGACv1_032250_AA0127480.1
AX-110959504	chr4B	TRIAE_CS42_2BL_TGACv1_129563_AA0388750.1
AX-108843011	chr4B	TRIAE_CS42_2BL_TGACv1_129785_AA0395870.1
AX-109425204	chr4B	TRIAE_CS42_2BL_TGACv1_129866_AA0398360.1
AX-111517964	chr4B	TRIAE_CS42_3B_TGACv1_220597_AA0710460.1
AX-111555225	chr4B	TRIAE_CS42_3B_TGACv1_221825_AA0750600.1
AX-111501503	chr4B	TRIAE_CS42_3B_TGACv1_222440_AA0764660.1
AX-110007202	chr4B	TRIAE_CS42_3B_TGACv1_223005_AA0775000.1
AX-110077139	chr4B	TRIAE_CS42_3B_TGACv1_223955_AA0790120.1
AX-110520007	chr4B	TRIAE_CS42_3B_TGACv1_226235_AA0815060.1
AX-110674260	chr4B	TRIAE_CS42_3B_TGACv1_226649_AA0818360.1
AX-94498674	chr4B	TRIAE_CS42_4AL_TGACv1_288675_AA0955300.1
AX-110098672	chr4B	TRIAE_CS42_4AS_TGACv1_308016_AA1025220.1
AX-110043596	chr4B	TRIAE_CS42_4AS_TGACv1_309545_AA1031050.1
AX-110391798	chr4B	TRIAE_CS42_4BL_TGACv1_320327_AA1035490.1
AX-111020886	chr4B	TRIAE_CS42_4BL_TGACv1_320420_AA1038560.1
AX-109478862	chr4B	TRIAE_CS42_4BL_TGACv1_320430_AA1038870.1
AX-109410422	chr4B	TRIAE_CS42_4BL_TGACv1_320610_AA1044580.1
AX-94955456	chr4B	TRIAE_CS42_4BL_TGACv1_320632_AA1045180.1
AX-95658048	chr4B	TRIAE_CS42_4BL_TGACv1_320632_AA1045180.2
AX-110021440	chr4B	TRIAE_CS42_4BL_TGACv1_320690_AA1046320.1
AX-110089284	chr4B	TRIAE_CS42_4BL_TGACv1_320753_AA1047910.1
AX-110921358	chr4B	TRIAE_CS42_4BL_TGACv1_320834_AA1049870.1
AX-110423735	chr4B	TRIAE_CS42_4BL_TGACv1_321023_AA1053910.1
AX-95631629	chr4B	TRIAE_CS42_4BL_TGACv1_321304_AA1058760.1
AX-108822622	chr4B	TRIAE_CS42_4BL_TGACv1_321306_AA1058780.1
AX-89380210	chr4B	TRIAE_CS42_4BL_TGACv1_321357_AA1059490.2
AX-109005253	chr4B	TRIAE_CS42_4BL_TGACv1_321416_AA1060080.2
AX-111571347	chr4B	TRIAE_CS42_4BL_TGACv1_321471_AA1061060.1
AX-109516755	chr4B	TRIAE_CS42_4BL_TGACv1_321606_AA1062930.1
AX-94510415	chr4B	TRIAE_CS42_4BL_TGACv1_321731_AA1064750.1
AX-111547711	chr4B	TRIAE_CS42_4BL_TGACv1_321970_AA1067350.4
AX-95658062	chr4B	TRIAE_CS42_4BL_TGACv1_321995_AA1067560.1
AX-95147707	chr4B	TRIAE_CS42_4BL_TGACv1_322064_AA1068210.2
AX-108884283	chr4B	TRIAE_CS42_4BL_TGACv1_322147_AA1068970.2
AX-109306009	chr4B	TRIAE_CS42_4BL_TGACv1_322184_AA1069350.2
AX-86174787	chr4B	TRIAE_CS42_4BL_TGACv1_322184_AA1069360.1
AX-94479174	chr4B	TRIAE_CS42_4BL_TGACv1_322235_AA1069890.1
AX-109411152	chr4B	TRIAE_CS42_4BL_TGACv1_322277_AA1070260.1
AX-111642542	chr4B	TRIAE_CS42_4BL_TGACv1_322296_AA1070410.1
AX-110603431	chr4B	TRIAE_CS42_4BS_TGACv1_327858_AA1076540.1
AX-111622247	chr4B	TRIAE_CS42_4BS_TGACv1_327995_AA1080710.1
AX-94488964	chr4B	TRIAE_CS42_4BS_TGACv1_328000_AA1080790.2
AX-111581277	chr4B	TRIAE_CS42_4BS_TGACv1_328005_AA1080900.1
AX-86176450	chr4B	TRIAE_CS42_4BS_TGACv1_328152_AA1083580.1
AX-111675088	chr4B	TRIAE_CS42_4BS_TGACv1_328183_AA1084200.1
AX-110957362	chr4B	TRIAE_CS42_4BS_TGACv1_328232_AA1084980.1
AX-110578405	chr4B	TRIAE_CS42_4BS_TGACv1_328544_AA1089940.1
AX-110125775	chr4B	TRIAE_CS42_4BS_TGACv1_329267_AA1099400.1
AX-111049420	chr4B	TRIAE_CS42_4BS_TGACv1_329503_AA1102010.1
AX-111632283	chr4B	TRIAE_CS42_4BS_TGACv1_330137_AA1106180.1
AX-89414036	chr4B	TRIAE_CS42_4BS_TGACv1_330289_AA1106970.1
AX-111732875	chr4B	TRIAE_CS42_4BS_TGACv1_330817_AA1108910.1
AX-110913839	chr4B	TRIAE_CS42_4BS_TGACv1_330947_AA1109150.1
AX-111031306	chr4B	TRIAE_CS42_4DL_TGACv1_342397_AA1112420.1
AX-110107970	chr4B	TRIAE_CS42_4DL_TGACv1_343163_AA1130890.1
AX-109003686	chr4B	TRIAE_CS42_4DL_TGACv1_344110_AA1143820.1
AX-111098806	chr4B	TRIAE_CS42_4DL_TGACv1_346131_AA1155210.5
AX-108891179	chr4B	TRIAE_CS42_4DS_TGACv1_361689_AA1171620.1
AX-111074167	chr4B	TRIAE_CS42_4DS_TGACv1_361926_AA1174380.1
AX-111189140	chr4B	TRIAE_CS42_4DS_TGACv1_362371_AA1179250.1
AX-109970298	chr4B	TRIAE_CS42_5AL_TGACv1_374164_AA1192130.1
AX-109354335	chr4B	TRIAE_CS42_5BL_TGACv1_404299_AA1294520.1
AX-109058133	chr4B	TRIAE_CS42_5BL_TGACv1_404937_AA1315690.1
AX-110552578	chr4B	TRIAE_CS42_5BS_TGACv1_423220_AA1371340.1
AX-111170877	chr4B	TRIAE_CS42_6BL_TGACv1_499735_AA1590320.1
AX-110053953	chr4B	TRIAE_CS42_6BL_TGACv1_500878_AA1611150.1
AX-108891115	chr4B	TRIAE_CS42_6BS_TGACv1_514559_AA1661570.1
AX-109313093	chr4B	TRIAE_CS42_6BS_TGACv1_514559_AA1661570.1
AX-111026095	chr4B	TRIAE_CS42_7AS_TGACv1_569469_AA1816810.1
AX-108792295	chr4B	TRIAE_CS42_7BS_TGACv1_594829_AA1958500.2
AX-109560724	chr4B	TRIAE_CS42_U_TGACv1_640846_AA2076940.1
AX-110388166	chr4B	TRIAE_CS42_U_TGACv1_641197_AA2087880.4
AX-108883190	chr4B	TRIAE_CS42_U_TGACv1_641364_AA2093100.5
AX-110477194	chr4B	TRIAE_CS42_U_TGACv1_643084_AA2127100.1
AX-111671500	chr4B	TRIAE_CS42_U_TGACv1_643368_AA2131260.1
AX-110452596	chr4B	TRIAE_CS42_U_TGACv1_643459_AA2132290.1
AX-108903499	chr4B	TRIAE_CS42_U_TGACv1_644339_AA2138950.1
AX-109623812	chr4B	TRIAE_CS42_U_TGACv1_651918_AA2149810.1
AX-110153017	chr4D	TRIAE_CS42_2DL_TGACv1_161865_AA0560870.1
AX-108994877	chr4D	TRIAE_CS42_3DL_TGACv1_250024_AA0860610.2
AX-109448234	chr4D	TRIAE_CS42_3DL_TGACv1_250147_AA0863060.1
AX-110666863	chr4D	TRIAE_CS42_4AL_TGACv1_290419_AA0985150.1
AX-86185042	chr4D	TRIAE_CS42_4BL_TGACv1_320907_AA1051390.3
AX-112288640	chr4D	TRIAE_CS42_4DL_TGACv1_342602_AA1117720.3
AX-108728914	chr4D	TRIAE_CS42_4DL_TGACv1_342788_AA1122180.1
AX-110610376	chr4D	TRIAE_CS42_4DL_TGACv1_342898_AA1124940.1
AX-94686559	chr4D	TRIAE_CS42_4DL_TGACv1_342998_AA1127290.1
AX-110629864	chr4D	TRIAE_CS42_4DL_TGACv1_343105_AA1129830.1
AX-94798514	chr4D	TRIAE_CS42_4DL_TGACv1_343259_AA1132350.1
AX-110450356	chr4D	TRIAE_CS42_4DL_TGACv1_343508_AA1135590.3
AX-111027348	chr4D	TRIAE_CS42_4DL_TGACv1_343775_AA1139580.2
AX-108957371	chr4D	TRIAE_CS42_4DL_TGACv1_343873_AA1140780.1
AX-110951393	chr4D	TRIAE_CS42_4DL_TGACv1_343948_AA1141910.2
AX-111386156	chr4D	TRIAE_CS42_4DL_TGACv1_344133_AA1144130.1
AX-86164084	chr4D	TRIAE_CS42_4DL_TGACv1_344390_AA1146810.1
AX-111526492	chr4D	TRIAE_CS42_4DL_TGACv1_344876_AA1150270.3
AX-110169089	chr4D	TRIAE_CS42_4DS_TGACv1_361281_AA1164890.1
AX-109507450	chr4D	TRIAE_CS42_4DS_TGACv1_361281_AA1164920.1
AX-109076583	chr4D	TRIAE_CS42_4DS_TGACv1_361384_AA1166690.1
AX-110814460	chr4D	TRIAE_CS42_4DS_TGACv1_361520_AA1169530.1
AX-94657600	chr4D	TRIAE_CS42_4DS_TGACv1_361544_AA1169940.1
AX-111642577	chr4D	TRIAE_CS42_4DS_TGACv1_361616_AA1170660.1
AX-108752874	chr4D	TRIAE_CS42_4DS_TGACv1_361673_AA1171350.1
AX-109519900	chr4D	TRIAE_CS42_4DS_TGACv1_361783_AA1172670.1
AX-109356139	chr4D	TRIAE_CS42_4DS_TGACv1_361811_AA1173040.2
AX-110084589	chr4D	TRIAE_CS42_4DS_TGACv1_361976_AA1175110.2
AX-110090771	chr4D	TRIAE_CS42_4DS_TGACv1_361983_AA1175300.1
AX-108924542	chr4D	TRIAE_CS42_4DS_TGACv1_362098_AA1176780.1
AX-110401932	chr4D	TRIAE_CS42_4DS_TGACv1_362579_AA1180730.1
AX-109081531	chr4D	TRIAE_CS42_4DS_TGACv1_362732_AA1181790.1
AX-110956578	chr4D	TRIAE_CS42_5DL_TGACv1_433144_AA1403500.1
AX-110843216	chr4D	TRIAE_CS42_6DL_TGACv1_527333_AA1702370.1
AX-109042897	chr4D	TRIAE_CS42_6DS_TGACv1_543044_AA1734570.1
AX-94634070	chr4D	TRIAE_CS42_U_TGACv1_641710_AA2102180.1
AX-109676199	chr4D	TRIAE_CS42_U_TGACv1_643136_AA2127750.1
AX-111074385	chr5A	TRIAE_CS42_1AL_TGACv1_000024_AA0000750.1
AX-111078215	chr5A	TRIAE_CS42_1AL_TGACv1_000362_AA0010130.1
AX-110165981	chr5A	TRIAE_CS42_2AL_TGACv1_096263_AA0318290.1
AX-109102739	chr5A	TRIAE_CS42_3AL_TGACv1_194206_AA0628490.2
AX-109440091	chr5A	TRIAE_CS42_5AL_TGACv1_374180_AA1192590.4
AX-109525114	chr5A	TRIAE_CS42_5AL_TGACv1_374879_AA1210870.2
AX-108847962	chr5A	TRIAE_CS42_5AL_TGACv1_374912_AA1211710.1
AX-110060964	chr5A	TRIAE_CS42_5AL_TGACv1_375969_AA1229720.1
AX-110045648	chr5A	TRIAE_CS42_5AL_TGACv1_376159_AA1232965.1
AX-111451573	chr5A	TRIAE_CS42_5AL_TGACv1_376979_AA1242890.1
AX-110018460	chr5A	TRIAE_CS42_5AL_TGACv1_377019_AA1243270.2
AX-110714002	chr5A	TRIAE_CS42_5AL_TGACv1_377484_AA1247190.1
AX-111220129	chr5A	TRIAE_CS42_5AL_TGACv1_379808_AA1256860.1
AX-109467020	chr5A	TRIAE_CS42_5AS_TGACv1_394387_AA1279980.1
AX-110670888	chr5A	TRIAE_CS42_5AS_TGACv1_394458_AA1280460.2
AX-110051624	chr5A	TRIAE_CS42_5BL_TGACv1_404870_AA1313290.1
AX-110454701	chr5A	TRIAE_CS42_5BL_TGACv1_404936_AA1315600.1
AX-110408057	chr5A	TRIAE_CS42_5DL_TGACv1_434315_AA1433660.1
AX-110387834	chr5A	TRIAE_CS42_6AL_TGACv1_471757_AA1513870.1
AX-110574166	chr5A	TRIAE_CS42_6AS_TGACv1_485179_AA1539120.1
AX-108881065	chr5A	TRIAE_CS42_6AS_TGACv1_486302_AA1559440.1
AX-109520427	chr5A	TRIAE_CS42_6AS_TGACv1_487629_AA1571910.1
AX-110015934	chr5A	TRIAE_CS42_7AS_TGACv1_571352_AA1847060.1
AX-110569417	chr5A	TRIAE_CS42_U_TGACv1_640815_AA2075470.1
AX-108960132	chr5A	TRIAE_CS42_U_TGACv1_643368_AA2131260.1
AX-111507926	chr5B	TRIAE_CS42_1BL_TGACv1_031918_AA0122770.1
AX-109871112	chr5B	TRIAE_CS42_2BL_TGACv1_129388_AA0381240.1
AX-111031411	chr5B	TRIAE_CS42_2BL_TGACv1_130147_AA0405020.1
AX-109333543	chr5B	TRIAE_CS42_2BS_TGACv1_146689_AA0470830.1
AX-111058741	chr5B	TRIAE_CS42_3B_TGACv1_225007_AA0803990.1
AX-109364530	chr5B	TRIAE_CS42_3B_TGACv1_225517_AA0809320.1
AX-109515820	chr5B	TRIAE_CS42_4AL_TGACv1_288219_AA0940940.1
AX-111157487	chr5B	TRIAE_CS42_4BL_TGACv1_320300_AA1034340.1
AX-109958682	chr5B	TRIAE_CS42_4BS_TGACv1_327872_AA1077240.1
AX-111061195	chr5B	TRIAE_CS42_5AL_TGACv1_374164_AA1192130.1
AX-109479506	chr5B	TRIAE_CS42_5AL_TGACv1_374948_AA1212610.1
AX-110933967	chr5B	TRIAE_CS42_5AL_TGACv1_375669_AA1225350.2
AX-111104649	chr5B	TRIAE_CS42_5AL_TGACv1_377023_AA1243320.1
AX-108908343	chr5B	TRIAE_CS42_5AL_TGACv1_378128_AA1251390.1
AX-111551383	chr5B	TRIAE_CS42_5AS_TGACv1_392700_AA1263200.1
AX-109421041	chr5B	TRIAE_CS42_5AS_TGACv1_392773_AA1264280.1
AX-111626784	chr5B	TRIAE_CS42_5AS_TGACv1_393577_AA1274050.1
AX-110937841	chr5B	TRIAE_CS42_5AS_TGACv1_394425_AA1280320.1
AX-109423081	chr5B	TRIAE_CS42_5BL_TGACv1_404121_AA1284940.2
AX-110478907	chr5B	TRIAE_CS42_5BL_TGACv1_404218_AA1290860.1
AX-110926265	chr5B	TRIAE_CS42_5BL_TGACv1_404354_AA1296650.1
AX-110093465	chr5B	TRIAE_CS42_5BL_TGACv1_404393_AA1298220.1
AX-110474707	chr5B	TRIAE_CS42_5BL_TGACv1_404480_AA1301280.1
AX-109522172	chr5B	TRIAE_CS42_5BL_TGACv1_404590_AA1305270.1
AX-109001427	chr5B	TRIAE_CS42_5BL_TGACv1_404682_AA1308270.2
AX-111064457	chr5B	TRIAE_CS42_5BL_TGACv1_404777_AA1310590.2
AX-111712445	chr5B	TRIAE_CS42_5BL_TGACv1_404889_AA1314180.1
AX-109286283	chr5B	TRIAE_CS42_5BL_TGACv1_404994_AA1317440.1
AX-89400290	chr5B	TRIAE_CS42_5BL_TGACv1_405026_AA1317980.2
AX-110585070	chr5B	TRIAE_CS42_5BL_TGACv1_405085_AA1319590.2
AX-108963100	chr5B	TRIAE_CS42_5BL_TGACv1_405091_AA1319700.1
AX-109600416	chr5B	TRIAE_CS42_5BL_TGACv1_405112_AA1320320.1
AX-109978780	chr5B	TRIAE_CS42_5BL_TGACv1_405555_AA1330180.1
AX-110065346	chr5B	TRIAE_CS42_5BL_TGACv1_405652_AA1332240.1
AX-108863693	chr5B	TRIAE_CS42_5BL_TGACv1_405673_AA1332660.1
AX-111732881	chr5B	TRIAE_CS42_5BL_TGACv1_405733_AA1334080.1
AX-109990234	chr5B	TRIAE_CS42_5BL_TGACv1_406081_AA1340450.2
AX-110580320	chr5B	TRIAE_CS42_5BL_TGACv1_406240_AA1342730.1
AX-108976112	chr5B	TRIAE_CS42_5BL_TGACv1_406251_AA1343000.1
AX-111180110	chr5B	TRIAE_CS42_5BL_TGACv1_407506_AA1357500.1
AX-110052065	chr5B	TRIAE_CS42_5BL_TGACv1_409063_AA1365320.1
AX-111216522	chr5B	TRIAE_CS42_5BS_TGACv1_423413_AA1376320.1
AX-109960304	chr5B	TRIAE_CS42_5BS_TGACv1_423640_AA1381170.1
AX-111023718	chr5B	TRIAE_CS42_5BS_TGACv1_423855_AA1384220.1
AX-111158370	chr5B	TRIAE_CS42_5BS_TGACv1_424037_AA1386240.1
AX-109477141	chr5B	TRIAE_CS42_5BS_TGACv1_424048_AA1386390.2
AX-110988886	chr5B	TRIAE_CS42_5BS_TGACv1_424307_AA1388620.2
AX-109603392	chr5B	TRIAE_CS42_5DL_TGACv1_433590_AA1416930.1
AX-110979631	chr5B	TRIAE_CS42_5DL_TGACv1_433660_AA1418640.1
AX-111043300	chr5B	TRIAE_CS42_5DL_TGACv1_433660_AA1418640.1
AX-110624064	chr5B	TRIAE_CS42_5DL_TGACv1_433743_AA1421050.1
AX-110523249	chr5B	TRIAE_CS42_5DL_TGACv1_434118_AA1429740.1
AX-108866616	chr5B	TRIAE_CS42_5DL_TGACv1_436851_AA1463590.2
AX-110578028	chr5B	TRIAE_CS42_5DS_TGACv1_456783_AA1477930.1
AX-110524422	chr5B	TRIAE_CS42_5DS_TGACv1_457318_AA1485130.1
AX-109901787	chr5B	TRIAE_CS42_6BL_TGACv1_499879_AA1593800.1
AX-111576625	chr5B	TRIAE_CS42_6BL_TGACv1_499942_AA1595500.1
AX-111578459	chr5B	TRIAE_CS42_6BL_TGACv1_500472_AA1605270.1
AX-111117922	chr5B	TRIAE_CS42_6BL_TGACv1_500878_AA1611150.1
AX-111035773	chr5B	TRIAE_CS42_6BL_TGACv1_501716_AA1620120.1
AX-109581524	chr5B	TRIAE_CS42_6BL_TGACv1_504655_AA1628960.1
AX-108876434	chr5B	TRIAE_CS42_7BL_TGACv1_581248_AA1916820.1
AX-111092147	chr5B	TRIAE_CS42_U_TGACv1_641093_AA2084890.1
AX-108822024	chr5B	TRIAE_CS42_U_TGACv1_641616_AA2099560.1
AX-110020680	chr5B	TRIAE_CS42_U_TGACv1_642096_AA2111350.1
AX-111584327	chr5B	TRIAE_CS42_U_TGACv1_642216_AA2113600.1
AX-110529828	chr5B	TRIAE_CS42_U_TGACv1_643767_AA2134780.1
AX-111337114	chr5D	TRIAE_CS42_1DL_TGACv1_062874_AA0221230.1
AX-108776047	chr5D	TRIAE_CS42_2DS_TGACv1_177966_AA0588300.1
AX-109732057	chr5D	TRIAE_CS42_2DS_TGACv1_178352_AA0594430.1
AX-111137392	chr5D	TRIAE_CS42_3DL_TGACv1_250123_AA0862490.1
AX-110570230	chr5D	TRIAE_CS42_4DL_TGACv1_342488_AA1115010.1
AX-94645340	chr5D	TRIAE_CS42_5AL_TGACv1_375975_AA1229870.1
AX-94407877	chr5D	TRIAE_CS42_5AS_TGACv1_393245_AA1270310.1
AX-89564905	chr5D	TRIAE_CS42_5BL_TGACv1_404407_AA1298700.1
AX-110416784	chr5D	TRIAE_CS42_5BL_TGACv1_405106_AA1320140.1
AX-109180909	chr5D	TRIAE_CS42_5BL_TGACv1_405430_AA1327200.1
AX-109081701	chr5D	TRIAE_CS42_5BS_TGACv1_423205_AA1370540.1
AX-95658300	chr5D	TRIAE_CS42_5BS_TGACv1_424020_AA1386070.1
AX-94537482	chr5D	TRIAE_CS42_5DL_TGACv1_432936_AA1395150.1
AX-111559803	chr5D	TRIAE_CS42_5DL_TGACv1_432939_AA1395350.1
AX-111518482	chr5D	TRIAE_CS42_5DL_TGACv1_432955_AA1395950.3
AX-110097743	chr5D	TRIAE_CS42_5DL_TGACv1_433103_AA1402070.1
AX-110091168	chr5D	TRIAE_CS42_5DL_TGACv1_433117_AA1402600.1
AX-108984360	chr5D	TRIAE_CS42_5DL_TGACv1_433228_AA1406290.1
AX-111170707	chr5D	TRIAE_CS42_5DL_TGACv1_433285_AA1408240.1
AX-95152679	chr5D	TRIAE_CS42_5DL_TGACv1_433328_AA1409910.1
AX-95174383	chr5D	TRIAE_CS42_5DL_TGACv1_433339_AA1410070.1
AX-94848716	chr5D	TRIAE_CS42_5DL_TGACv1_433395_AA1411930.1
AX-94398741	chr5D	TRIAE_CS42_5DL_TGACv1_433413_AA1412540.1
AX-108787427	chr5D	TRIAE_CS42_5DL_TGACv1_433438_AA1413190.1
AX-95631469	chr5D	TRIAE_CS42_5DL_TGACv1_433473_AA1414030.2
AX-95683717	chr5D	TRIAE_CS42_5DL_TGACv1_433478_AA1414210.1
AX-109283670	chr5D	TRIAE_CS42_5DL_TGACv1_433515_AA1415370.1
AX-94937534	chr5D	TRIAE_CS42_5DL_TGACv1_433530_AA1415630.1
AX-95229410	chr5D	TRIAE_CS42_5DL_TGACv1_433537_AA1415850.1
AX-109158368	chr5D	TRIAE_CS42_5DL_TGACv1_433609_AA1417440.1
AX-110006268	chr5D	TRIAE_CS42_5DL_TGACv1_433610_AA1417470.1
AX-111390417	chr5D	TRIAE_CS42_5DL_TGACv1_433610_AA1417480.1
AX-110677922	chr5D	TRIAE_CS42_5DL_TGACv1_433660_AA1418640.1
AX-111071303	chr5D	TRIAE_CS42_5DL_TGACv1_433707_AA1420040.1
AX-111061756	chr5D	TRIAE_CS42_5DL_TGACv1_433743_AA1421050.1
AX-95659017	chr5D	TRIAE_CS42_5DL_TGACv1_433763_AA1421510.1
AX-94413800	chr5D	TRIAE_CS42_5DL_TGACv1_433843_AA1423580.1
AX-94557117	chr5D	TRIAE_CS42_5DL_TGACv1_433893_AA1424610.2
AX-110614450	chr5D	TRIAE_CS42_5DL_TGACv1_433941_AA1425810.1
AX-94440933	chr5D	TRIAE_CS42_5DL_TGACv1_434045_AA1427810.1
AX-111108302	chr5D	TRIAE_CS42_5DL_TGACv1_434045_AA1427850.1
AX-95172465	chr5D	TRIAE_CS42_5DL_TGACv1_434256_AA1432780.1
AX-111730624	chr5D	TRIAE_CS42_5DL_TGACv1_434308_AA1433560.1
AX-94826759	chr5D	TRIAE_CS42_5DL_TGACv1_434308_AA1433560.1
AX-111687279	chr5D	TRIAE_CS42_5DL_TGACv1_434363_AA1434570.3
AX-111285267	chr5D	TRIAE_CS42_5DL_TGACv1_434382_AA1435000.1
AX-94730020	chr5D	TRIAE_CS42_5DL_TGACv1_434455_AA1436320.1
AX-94711964	chr5D	TRIAE_CS42_5DL_TGACv1_434466_AA1436530.1
AX-95258701	chr5D	TRIAE_CS42_5DL_TGACv1_434466_AA1436530.1
AX-95658956	chr5D	TRIAE_CS42_5DL_TGACv1_434500_AA1437020.5
AX-110382603	chr5D	TRIAE_CS42_5DL_TGACv1_434514_AA1437280.1
AX-109282812	chr5D	TRIAE_CS42_5DL_TGACv1_434514_AA1437310.1
AX-94412398	chr5D	TRIAE_CS42_5DL_TGACv1_434544_AA1437850.1
AX-94848564	chr5D	TRIAE_CS42_5DL_TGACv1_434617_AA1438820.1
AX-108831539	chr5D	TRIAE_CS42_5DL_TGACv1_434770_AA1441360.2
AX-109530360	chr5D	TRIAE_CS42_5DL_TGACv1_434817_AA1442050.1
AX-94451691	chr5D	TRIAE_CS42_5DL_TGACv1_434818_AA1442110.1
AX-110572392	chr5D	TRIAE_CS42_5DL_TGACv1_434908_AA1443440.3
AX-111041859	chr5D	TRIAE_CS42_5DL_TGACv1_435070_AA1445630.1
AX-109527315	chr5D	TRIAE_CS42_5DL_TGACv1_435196_AA1447190.1
AX-109184312	chr5D	TRIAE_CS42_5DL_TGACv1_435254_AA1447840.1
AX-95629019	chr5D	TRIAE_CS42_5DL_TGACv1_435307_AA1448650.3
AX-111507057	chr5D	TRIAE_CS42_5DL_TGACv1_435440_AA1450600.1
AX-94716429	chr5D	TRIAE_CS42_5DL_TGACv1_435511_AA1451490.1
AX-95148768	chr5D	TRIAE_CS42_5DL_TGACv1_435550_AA1451930.1
AX-86175730	chr5D	TRIAE_CS42_5DL_TGACv1_435571_AA1452190.1
AX-94618969	chr5D	TRIAE_CS42_5DL_TGACv1_435586_AA1452390.1
AX-109917822	chr5D	TRIAE_CS42_5DL_TGACv1_435646_AA1453020.2
AX-110630957	chr5D	TRIAE_CS42_5DL_TGACv1_435757_AA1454480.1
AX-109737867	chr5D	TRIAE_CS42_5DL_TGACv1_435912_AA1456220.1
AX-112290306	chr5D	TRIAE_CS42_5DL_TGACv1_435951_AA1456660.2
AX-111724297	chr5D	TRIAE_CS42_5DL_TGACv1_436049_AA1457530.1
AX-111638065	chr5D	TRIAE_CS42_5DL_TGACv1_436136_AA1458430.1
AX-94862796	chr5D	TRIAE_CS42_5DL_TGACv1_436158_AA1458730.1
AX-110640061	chr5D	TRIAE_CS42_5DL_TGACv1_436351_AA1460220.1
AX-94682118	chr5D	TRIAE_CS42_5DL_TGACv1_436351_AA1460220.2
AX-109546254	chr5D	TRIAE_CS42_5DL_TGACv1_436370_AA1460370.2
AX-94707318	chr5D	TRIAE_CS42_5DL_TGACv1_436495_AA1461400.1
AX-111953149	chr5D	TRIAE_CS42_5DL_TGACv1_437505_AA1466480.1
AX-109989045	chr5D	TRIAE_CS42_5DS_TGACv1_456487_AA1471870.1
AX-95194221	chr5D	TRIAE_CS42_5DS_TGACv1_456522_AA1472950.1
AX-95099586	chr5D	TRIAE_CS42_5DS_TGACv1_456622_AA1475310.2
AX-94562565	chr5D	TRIAE_CS42_5DS_TGACv1_456806_AA1478390.1
AX-94480256	chr5D	TRIAE_CS42_5DS_TGACv1_456849_AA1479200.1
AX-95210238	chr5D	TRIAE_CS42_5DS_TGACv1_457109_AA1482480.4
AX-111718644	chr5D	TRIAE_CS42_5DS_TGACv1_457138_AA1482910.2
AX-94635936	chr5D	TRIAE_CS42_5DS_TGACv1_457330_AA1485260.1
AX-111015349	chr5D	TRIAE_CS42_5DS_TGACv1_457560_AA1487810.1
AX-110621221	chr5D	TRIAE_CS42_5DS_TGACv1_457668_AA1488700.1
AX-111354812	chr5D	TRIAE_CS42_5DS_TGACv1_457673_AA1488760.1
AX-109279868	chr5D	TRIAE_CS42_5DS_TGACv1_458166_AA1492480.1
AX-89370492	chr5D	TRIAE_CS42_5DS_TGACv1_459172_AA1495000.1
AX-109464956	chr5D	TRIAE_CS42_6DL_TGACv1_526379_AA1681260.1
AX-111588196	chr5D	TRIAE_CS42_6DL_TGACv1_527283_AA1701750.1
AX-108955569	chr5D	TRIAE_CS42_7DL_TGACv1_602778_AA1968410.1
AX-110557239	chr5D	TRIAE_CS42_7DS_TGACv1_623213_AA2050780.1
AX-111443944	chr5D	TRIAE_CS42_7DS_TGACv1_624104_AA2058990.1
AX-111802962	chr5D	TRIAE_CS42_U_TGACv1_641999_AA2109060.1
AX-94483999	chr5D	TRIAE_CS42_U_TGACv1_646581_AA2146730.1
AX-108731705	chr5D	TRIAE_CS42_U_TGACv1_687272_AA2159870.1
AX-110986348	chr6A	TRIAE_CS42_3AS_TGACv1_211417_AA0689980.1
AX-108888091	chr6A	TRIAE_CS42_6AL_TGACv1_471338_AA1507300.2
AX-109478902	chr6A	TRIAE_CS42_6AL_TGACv1_472270_AA1520280.1
AX-111504482	chr6A	TRIAE_CS42_6AL_TGACv1_472383_AA1521490.1
AX-112288721	chr6A	TRIAE_CS42_6AL_TGACv1_473012_AA1528040.1
AX-95090235	chr6A	TRIAE_CS42_6AL_TGACv1_473667_AA1532280.1
AX-109605929	chr6A	TRIAE_CS42_6AS_TGACv1_486437_AA1561250.1
AX-111077590	chr6A	TRIAE_CS42_6AS_TGACv1_486754_AA1564880.2
AX-110528683	chr6A	TRIAE_CS42_6AS_TGACv1_487224_AA1569150.1
AX-111251458	chr6A	TRIAE_CS42_6AS_TGACv1_487224_AA1569150.1
AX-110714735	chr6A	TRIAE_CS42_U_TGACv1_640759_AA2072790.1
AX-94961629	chr6A	TRIAE_CS42_U_TGACv1_658715_AA2151870.1
AX-110744244	chr6B	TRIAE_CS42_2BL_TGACv1_129563_AA0388750.1
AX-109584614	chr6B	TRIAE_CS42_2BL_TGACv1_130484_AA0412290.1
AX-111130779	chr6B	TRIAE_CS42_2BS_TGACv1_145912_AA0449100.1
AX-111680522	chr6B	TRIAE_CS42_2BS_TGACv1_147602_AA0485490.1
AX-110996963	chr6B	TRIAE_CS42_3B_TGACv1_222899_AA0772870.1
AX-110740446	chr6B	TRIAE_CS42_3B_TGACv1_223669_AA0785400.1
AX-110467882	chr6B	TRIAE_CS42_3B_TGACv1_223955_AA0790120.1
AX-111587040	chr6B	TRIAE_CS42_4BS_TGACv1_329760_AA1103710.1
AX-110961961	chr6B	TRIAE_CS42_5BL_TGACv1_405032_AA1318240.1
AX-108953754	chr6B	TRIAE_CS42_5BL_TGACv1_405753_AA1334690.1
AX-110121433	chr6B	TRIAE_CS42_6AL_TGACv1_471157_AA1503730.1
AX-108750056	chr6B	TRIAE_CS42_6AL_TGACv1_472548_AA1523430.2
AX-109035172	chr6B	TRIAE_CS42_6AL_TGACv1_473893_AA1533370.1
AX-111100724	chr6B	TRIAE_CS42_6AS_TGACv1_486063_AA1556230.1
AX-109420592	chr6B	TRIAE_CS42_6AS_TGACv1_486296_AA1559320.1
AX-110404003	chr6B	TRIAE_CS42_6AS_TGACv1_486296_AA1559320.1
AX-108977176	chr6B	TRIAE_CS42_6BL_TGACv1_499365_AA1579710.1
AX-111549094	chr6B	TRIAE_CS42_6BL_TGACv1_499525_AA1585040.1
AX-109859491	chr6B	TRIAE_CS42_6BL_TGACv1_499735_AA1590330.1
AX-111013457	chr6B	TRIAE_CS42_6BL_TGACv1_500095_AA1598760.1
AX-111556857	chr6B	TRIAE_CS42_6BL_TGACv1_500636_AA1607720.1
AX-109497560	chr6B	TRIAE_CS42_6BL_TGACv1_501113_AA1613690.1
AX-86174829	chr6B	TRIAE_CS42_6BL_TGACv1_501605_AA1619300.1
AX-110488530	chr6B	TRIAE_CS42_6BS_TGACv1_513258_AA1636430.2
AX-111113941	chr6B	TRIAE_CS42_6BS_TGACv1_513637_AA1646400.1
AX-109445152	chr6B	TRIAE_CS42_6BS_TGACv1_513637_AA1646410.1
AX-110610814	chr6B	TRIAE_CS42_6BS_TGACv1_513661_AA1646730.1
AX-109524835	chr6B	TRIAE_CS42_6BS_TGACv1_513854_AA1650770.1
AX-109316389	chr6B	TRIAE_CS42_6BS_TGACv1_513915_AA1652030.1
AX-109858727	chr6B	TRIAE_CS42_6BS_TGACv1_514000_AA1653720.1
AX-110621549	chr6B	TRIAE_CS42_6BS_TGACv1_514140_AA1655880.1
AX-108908879	chr6B	TRIAE_CS42_6BS_TGACv1_514287_AA1657920.1
AX-94878401	chr6B	TRIAE_CS42_6BS_TGACv1_514827_AA1664790.1
AX-89696866	chr6B	TRIAE_CS42_6DL_TGACv1_526795_AA1692030.1
AX-111654722	chr6B	TRIAE_CS42_6DL_TGACv1_527283_AA1701750.1
AX-110025065	chr6B	TRIAE_CS42_6DS_TGACv1_543491_AA1740760.1
AX-109839893	chr6B	TRIAE_CS42_7BS_TGACv1_592708_AA1943480.1
AX-111039680	chr6B	TRIAE_CS42_U_TGACv1_640698_AA2069230.1
AX-108942900	chr6B	TRIAE_CS42_U_TGACv1_640946_AA2080220.1
AX-109394878	chr6B	TRIAE_CS42_U_TGACv1_641093_AA2084890.1
AX-110590783	chr6B	TRIAE_CS42_U_TGACv1_641753_AA2103380.1
AX-111756688	chr6B	TRIAE_CS42_U_TGACv1_641946_AA2108020.1
AX-108954574	chr6B	TRIAE_CS42_U_TGACv1_643260_AA2129870.3
AX-108816205	chr6B	TRIAE_CS42_U_TGACv1_643368_AA2131260.1
AX-109857388	chr6D	TRIAE_CS42_1DS_TGACv1_081707_AA0262340.1
AX-110955782	chr6D	TRIAE_CS42_2DS_TGACv1_177312_AA0573150.1
AX-109642951	chr6D	TRIAE_CS42_3DS_TGACv1_272537_AA0922020.1
AX-110436926	chr6D	TRIAE_CS42_4DS_TGACv1_361064_AA1160100.1
AX-111648139	chr6D	TRIAE_CS42_4DS_TGACv1_361168_AA1162430.1
AX-109010429	chr6D	TRIAE_CS42_5DL_TGACv1_436484_AA1461230.1
AX-111184795	chr6D	TRIAE_CS42_6AL_TGACv1_471242_AA1505290.1
AX-111744418	chr6D	TRIAE_CS42_6AS_TGACv1_486073_AA1556350.1
AX-109463468	chr6D	TRIAE_CS42_6BL_TGACv1_500286_AA1602680.1
AX-111141773	chr6D	TRIAE_CS42_6BL_TGACv1_500762_AA1609380.1
AX-89377699	chr6D	TRIAE_CS42_6BS_TGACv1_513624_AA1646010.1
AX-108959437	chr6D	TRIAE_CS42_6DL_TGACv1_526340_AA1679920.1
AX-109896910	chr6D	TRIAE_CS42_6DL_TGACv1_526347_AA1680100.1
AX-110071250	chr6D	TRIAE_CS42_6DL_TGACv1_526452_AA1684080.1
AX-94959374	chr6D	TRIAE_CS42_6DL_TGACv1_526456_AA1684240.1
AX-94981854	chr6D	TRIAE_CS42_6DL_TGACv1_526482_AA1684860.1
AX-95156239	chr6D	TRIAE_CS42_6DL_TGACv1_526611_AA1688180.1
AX-111096954	chr6D	TRIAE_CS42_6DL_TGACv1_526643_AA1688820.1
AX-110551057	chr6D	TRIAE_CS42_6DL_TGACv1_526761_AA1691620.1
AX-95217910	chr6D	TRIAE_CS42_6DL_TGACv1_526859_AA1693670.1
AX-94683095	chr6D	TRIAE_CS42_6DL_TGACv1_526925_AA1695220.2
AX-110261831	chr6D	TRIAE_CS42_6DL_TGACv1_527005_AA1697080.1
AX-95651732	chr6D	TRIAE_CS42_6DL_TGACv1_527050_AA1697750.1
AX-94733916	chr6D	TRIAE_CS42_6DL_TGACv1_527195_AA1700260.1
AX-109534413	chr6D	TRIAE_CS42_6DL_TGACv1_527206_AA1700480.3
AX-94513779	chr6D	TRIAE_CS42_6DL_TGACv1_527348_AA1702580.1
AX-112287214	chr6D	TRIAE_CS42_6DL_TGACv1_527439_AA1704010.1
AX-94745320	chr6D	TRIAE_CS42_6DL_TGACv1_527558_AA1705700.1
AX-95135265	chr6D	TRIAE_CS42_6DL_TGACv1_527570_AA1705760.2
AX-108828022	chr6D	TRIAE_CS42_6DL_TGACv1_527693_AA1707580.2
AX-94821695	chr6D	TRIAE_CS42_6DL_TGACv1_527721_AA1707930.5
AX-94453517	chr6D	TRIAE_CS42_6DL_TGACv1_527728_AA1708020.1
AX-110662688	chr6D	TRIAE_CS42_6DL_TGACv1_527985_AA1710440.1
AX-109570521	chr6D	TRIAE_CS42_6DL_TGACv1_528004_AA1710650.1
AX-94542212	chr6D	TRIAE_CS42_6DL_TGACv1_528004_AA1710650.1
AX-109010605	chr6D	TRIAE_CS42_6DL_TGACv1_528232_AA1712690.1
AX-109400957	chr6D	TRIAE_CS42_6DL_TGACv1_528337_AA1713380.2
AX-108940920	chr6D	TRIAE_CS42_6DL_TGACv1_528367_AA1713720.1
AX-110364778	chr6D	TRIAE_CS42_6DL_TGACv1_528400_AA1713880.1
AX-94801617	chr6D	TRIAE_CS42_6DL_TGACv1_528400_AA1713880.2
AX-94529943	chr6D	TRIAE_CS42_6DL_TGACv1_528558_AA1714950.1
AX-109629192	chr6D	TRIAE_CS42_6DS_TGACv1_542644_AA1726340.1
AX-109679460	chr6D	TRIAE_CS42_6DS_TGACv1_542997_AA1733900.1
AX-110470769	chr6D	TRIAE_CS42_6DS_TGACv1_543240_AA1737410.1
AX-109523464	chr6D	TRIAE_CS42_6DS_TGACv1_543419_AA1739870.1
AX-94522213	chr6D	TRIAE_CS42_6DS_TGACv1_543481_AA1740660.2
AX-111466043	chr6D	TRIAE_CS42_6DS_TGACv1_543532_AA1741300.1
AX-95685124	chr6D	TRIAE_CS42_6DS_TGACv1_543891_AA1744960.1
AX-94589905	chr6D	TRIAE_CS42_7DS_TGACv1_622146_AA2033840.1
AX-110603701	chr6D	TRIAE_CS42_U_TGACv1_640928_AA2079490.1
AX-109957723	chr6D	TRIAE_CS42_U_TGACv1_641764_AA2103660.1
AX-95661673	chr6D	TRIAE_CS42_U_TGACv1_641953_AA2108330.1
AX-94732905	chr6D	TRIAE_CS42_U_TGACv1_645623_AA2144960.1
AX-109364171	chr7A	TRIAE_CS42_1AS_TGACv1_021167_AA0081190.1
AX-108747076	chr7A	TRIAE_CS42_2AL_TGACv1_096897_AA0321980.1
AX-111054103	chr7A	TRIAE_CS42_2AL_TGACv1_096897_AA0321980.1
AX-110165991	chr7A	TRIAE_CS42_2AS_TGACv1_112882_AA0346510.1
AX-111543573	chr7A	TRIAE_CS42_2AS_TGACv1_114326_AA0366170.2
AX-111171332	chr7A	TRIAE_CS42_3AL_TGACv1_195394_AA0649050.1
AX-108799605	chr7A	TRIAE_CS42_3AS_TGACv1_211142_AA0686030.1
AX-109990763	chr7A	TRIAE_CS42_4AL_TGACv1_289747_AA0976270.1
AX-111550460	chr7A	TRIAE_CS42_5AL_TGACv1_374144_AA1191610.1
AX-111256139	chr7A	TRIAE_CS42_5AS_TGACv1_392523_AA1259890.1
AX-111536514	chr7A	TRIAE_CS42_5AS_TGACv1_393202_AA1269770.1
AX-111644783	chr7A	TRIAE_CS42_6AL_TGACv1_472187_AA1518830.1
AX-110977297	chr7A	TRIAE_CS42_7AL_TGACv1_556686_AA1768790.1
AX-109354016	chr7A	TRIAE_CS42_7AL_TGACv1_556749_AA1770230.2
AX-110378997	chr7A	TRIAE_CS42_7AL_TGACv1_556759_AA1770430.1
AX-109983514	chr7A	TRIAE_CS42_7AL_TGACv1_557424_AA1781150.1
AX-111553563	chr7A	TRIAE_CS42_7AL_TGACv1_557576_AA1783410.1
AX-110396190	chr7A	TRIAE_CS42_7AL_TGACv1_557784_AA1786010.1
AX-110525644	chr7A	TRIAE_CS42_7AL_TGACv1_559108_AA1798140.1
AX-108760303	chr7A	TRIAE_CS42_7AL_TGACv1_559363_AA1799320.1
AX-109588412	chr7A	TRIAE_CS42_7AS_TGACv1_569265_AA1812010.1
AX-108873579	chr7A	TRIAE_CS42_7AS_TGACv1_569662_AA1821350.1
AX-108852466	chr7A	TRIAE_CS42_7AS_TGACv1_570101_AA1830450.1
AX-109950946	chr7A	TRIAE_CS42_7AS_TGACv1_570141_AA1831060.1
AX-111680717	chr7A	TRIAE_CS42_7AS_TGACv1_570397_AA1835070.2
AX-108737891	chr7A	TRIAE_CS42_7AS_TGACv1_570945_AA1842790.1
AX-110123495	chr7A	TRIAE_CS42_7AS_TGACv1_572241_AA1851750.1
AX-89589818	chr7A	TRIAE_CS42_7BL_TGACv1_579901_AA1910890.1
AX-109888918	chr7A	TRIAE_CS42_7BS_TGACv1_592250_AA1934320.1
AX-109274323	chr7A	TRIAE_CS42_7BS_TGACv1_592687_AA1943080.1
AX-109510924	chr7A	TRIAE_CS42_7BS_TGACv1_593434_AA1951570.1
AX-110472807	chr7A	TRIAE_CS42_7BS_TGACv1_594192_AA1956540.1
AX-109982253	chr7A	TRIAE_CS42_7DL_TGACv1_602799_AA1968950.1
AX-108896188	chr7A	TRIAE_CS42_7DL_TGACv1_604257_AA1995920.1
AX-110514788	chr7A	TRIAE_CS42_7DL_TGACv1_604439_AA1998170.1
AX-110368849	chr7A	TRIAE_CS42_7DS_TGACv1_621959_AA2030380.1
AX-109305560	chr7A	TRIAE_CS42_7DS_TGACv1_622757_AA2044890.1
AX-109826698	chr7A	TRIAE_CS42_7DS_TGACv1_622839_AA2046110.1
AX-111635379	chr7A	TRIAE_CS42_U_TGACv1_641306_AA2091470.1
AX-110501928	chr7A	TRIAE_CS42_U_TGACv1_641834_AA2105290.1
AX-111025190	chr7A	TRIAE_CS42_U_TGACv1_642216_AA2113600.1
AX-111544318	chr7A	TRIAE_CS42_U_TGACv1_643210_AA2128990.1
AX-110993335	chr7B	TRIAE_CS42_1BL_TGACv1_030924_AA0103880.2
AX-109334375	chr7B	TRIAE_CS42_1BL_TGACv1_031037_AA0106430.1
AX-110739978	chr7B	TRIAE_CS42_2BL_TGACv1_129563_AA0388750.1
AX-108842483	chr7B	TRIAE_CS42_2BS_TGACv1_147077_AA0477660.1
AX-109580413	chr7B	TRIAE_CS42_2BS_TGACv1_147819_AA0487960.1
AX-108810654	chr7B	TRIAE_CS42_3B_TGACv1_227376_AA0823120.1
AX-110608162	chr7B	TRIAE_CS42_4BL_TGACv1_320300_AA1034340.1
AX-111512545	chr7B	TRIAE_CS42_4BL_TGACv1_320849_AA1050180.1
AX-108854598	chr7B	TRIAE_CS42_5BL_TGACv1_404141_AA1286340.1
AX-109495921	chr7B	TRIAE_CS42_5BL_TGACv1_404624_AA1306500.1
AX-111549935	chr7B	TRIAE_CS42_5BL_TGACv1_404971_AA1316720.1
AX-111460341	chr7B	TRIAE_CS42_5BS_TGACv1_423297_AA1373690.1
AX-109442330	chr7B	TRIAE_CS42_5BS_TGACv1_423480_AA1377780.1
AX-108834795	chr7B	TRIAE_CS42_6BL_TGACv1_499360_AA1579430.1
AX-109439550	chr7B	TRIAE_CS42_6BL_TGACv1_500642_AA1607860.1
AX-111567659	chr7B	TRIAE_CS42_6BS_TGACv1_513458_AA1642260.1
AX-108748820	chr7B	TRIAE_CS42_6BS_TGACv1_514063_AA1654580.1
AX-109477546	chr7B	TRIAE_CS42_6BS_TGACv1_515662_AA1671640.1
AX-109416001	chr7B	TRIAE_CS42_7AL_TGACv1_557587_AA1783620.1
AX-95684576	chr7B	TRIAE_CS42_7AL_TGACv1_558492_AA1793770.2
AX-111141784	chr7B	TRIAE_CS42_7AL_TGACv1_559166_AA1798440.1
AX-109523065	chr7B	TRIAE_CS42_7AS_TGACv1_569799_AA1824210.1
AX-86165715	chr7B	TRIAE_CS42_7AS_TGACv1_570762_AA1840600.2
AX-109412137	chr7B	TRIAE_CS42_7AS_TGACv1_572146_AA1851560.1
AX-110027535	chr7B	TRIAE_CS42_7BL_TGACv1_576783_AA1854870.1
AX-111127026	chr7B	TRIAE_CS42_7BL_TGACv1_576850_AA1857340.1
AX-111758690	chr7B	TRIAE_CS42_7BL_TGACv1_576936_AA1860470.2
AX-108944019	chr7B	TRIAE_CS42_7BL_TGACv1_577153_AA1867470.1
AX-109347830	chr7B	TRIAE_CS42_7BL_TGACv1_577338_AA1872610.1
AX-111576402	chr7B	TRIAE_CS42_7BL_TGACv1_577372_AA1873650.1
AX-109521191	chr7B	TRIAE_CS42_7BL_TGACv1_577537_AA1878110.1
AX-108919421	chr7B	TRIAE_CS42_7BL_TGACv1_577890_AA1885360.1
AX-111109823	chr7B	TRIAE_CS42_7BL_TGACv1_578222_AA1891330.1
AX-109847732	chr7B	TRIAE_CS42_7BL_TGACv1_578439_AA1894900.1
AX-110983611	chr7B	TRIAE_CS42_7BL_TGACv1_578461_AA1895390.1
AX-109338416	chr7B	TRIAE_CS42_7BL_TGACv1_578622_AA1897900.1
AX-111607259	chr7B	TRIAE_CS42_7BL_TGACv1_578622_AA1897900.1
AX-86178207	chr7B	TRIAE_CS42_7BL_TGACv1_578754_AA1899570.1
AX-95253477	chr7B	TRIAE_CS42_7BL_TGACv1_579158_AA1904760.1
AX-108974605	chr7B	TRIAE_CS42_7BL_TGACv1_579754_AA1909870.1
AX-111610102	chr7B	TRIAE_CS42_7BL_TGACv1_579829_AA1910390.1
AX-95154447	chr7B	TRIAE_CS42_7BL_TGACv1_580269_AA1912930.1
AX-109412703	chr7B	TRIAE_CS42_7BL_TGACv1_580419_AA1913970.1
AX-111073762	chr7B	TRIAE_CS42_7BL_TGACv1_583245_AA1918830.1
AX-111092766	chr7B	TRIAE_CS42_7BL_TGACv1_583245_AA1918830.1
AX-109916496	chr7B	TRIAE_CS42_7BS_TGACv1_591898_AA1925000.1
AX-110565619	chr7B	TRIAE_CS42_7BS_TGACv1_591964_AA1926880.1
AX-111569504	chr7B	TRIAE_CS42_7BS_TGACv1_592090_AA1930300.1
AX-109455658	chr7B	TRIAE_CS42_7BS_TGACv1_592250_AA1934320.1
AX-108924545	chr7B	TRIAE_CS42_7BS_TGACv1_592251_AA1934350.1
AX-110626120	chr7B	TRIAE_CS42_7BS_TGACv1_592308_AA1935450.1
AX-110585187	chr7B	TRIAE_CS42_7BS_TGACv1_592572_AA1940550.1
AX-110640308	chr7B	TRIAE_CS42_7BS_TGACv1_592587_AA1940860.1
AX-94948324	chr7B	TRIAE_CS42_7BS_TGACv1_592592_AA1940940.1
AX-95156314	chr7B	TRIAE_CS42_7BS_TGACv1_592600_AA1941160.2
AX-111666328	chr7B	TRIAE_CS42_7BS_TGACv1_592644_AA1942200.1
AX-111004824	chr7B	TRIAE_CS42_7BS_TGACv1_592660_AA1942600.1
AX-109426452	chr7B	TRIAE_CS42_7BS_TGACv1_592825_AA1944750.1
AX-109990528	chr7B	TRIAE_CS42_7BS_TGACv1_592825_AA1944760.1
AX-108908967	chr7B	TRIAE_CS42_7BS_TGACv1_593318_AA1950390.1
AX-109291779	chr7B	TRIAE_CS42_7BS_TGACv1_593318_AA1950390.1
AX-111571512	chr7B	TRIAE_CS42_7BS_TGACv1_593434_AA1951570.1
AX-110112237	chr7B	TRIAE_CS42_7BS_TGACv1_594013_AA1955510.1
AX-112287959	chr7B	TRIAE_CS42_7BS_TGACv1_594550_AA1957880.1
AX-109592747	chr7B	TRIAE_CS42_7DL_TGACv1_602657_AA1964280.1
AX-108831728	chr7B	TRIAE_CS42_7DL_TGACv1_605112_AA2004890.1
AX-110011213	chr7B	TRIAE_CS42_7DS_TGACv1_622839_AA2046110.1
AX-108852667	chr7B	TRIAE_CS42_7DS_TGACv1_623213_AA2050780.1
AX-111834982	chr7B	TRIAE_CS42_7DS_TGACv1_623757_AA2055880.1
AX-109383618	chr7B	TRIAE_CS42_U_TGACv1_641140_AA2086480.1
AX-109894589	chr7B	TRIAE_CS42_U_TGACv1_641946_AA2108020.1
AX-110515401	chr7B	TRIAE_CS42_U_TGACv1_646342_AA2146350.1
AX-108877935	chr7B	TRIAE_CS42_U_TGACv1_650491_AA2149130.1
AX-108798771	chr7D	TRIAE_CS42_1DL_TGACv1_064110_AA0232640.1
AX-111527599	chr7D	TRIAE_CS42_2DS_TGACv1_177582_AA0580550.1
AX-111649622	chr7D	TRIAE_CS42_3DL_TGACv1_249220_AA0841990.1
AX-111292556	chr7D	TRIAE_CS42_5DL_TGACv1_435694_AA1453650.1
AX-109640712	chr7D	TRIAE_CS42_7AL_TGACv1_556543_AA1765040.1
AX-89764180	chr7D	TRIAE_CS42_7AL_TGACv1_559146_AA1798340.4
AX-108756244	chr7D	TRIAE_CS42_7AS_TGACv1_569477_AA1816990.1
AX-109723013	chr7D	TRIAE_CS42_7BL_TGACv1_576816_AA1855920.1
AX-109852377	chr7D	TRIAE_CS42_7BL_TGACv1_577056_AA1864500.1
AX-86169746	chr7D	TRIAE_CS42_7BL_TGACv1_578978_AA1902610.1
AX-110330405	chr7D	TRIAE_CS42_7BS_TGACv1_592239_AA1934090.1
AX-108839098	chr7D	TRIAE_CS42_7DL_TGACv1_602611_AA1962620.1
AX-111669111	chr7D	TRIAE_CS42_7DL_TGACv1_602659_AA1964420.2
AX-109932021	chr7D	TRIAE_CS42_7DL_TGACv1_602708_AA1966070.1
AX-94678472	chr7D	TRIAE_CS42_7DL_TGACv1_602809_AA1969270.1
AX-110497122	chr7D	TRIAE_CS42_7DL_TGACv1_602809_AA1969280.1
AX-111640147	chr7D	TRIAE_CS42_7DL_TGACv1_602881_AA1970960.1
AX-111124288	chr7D	TRIAE_CS42_7DL_TGACv1_603100_AA1975860.1
AX-94525735	chr7D	TRIAE_CS42_7DL_TGACv1_603309_AA1980600.1
AX-94696367	chr7D	TRIAE_CS42_7DL_TGACv1_603350_AA1981560.2
AX-109537800	chr7D	TRIAE_CS42_7DL_TGACv1_603543_AA1985490.1
AX-109318566	chr7D	TRIAE_CS42_7DL_TGACv1_603867_AA1990450.1
AX-109289408	chr7D	TRIAE_CS42_7DL_TGACv1_604018_AA1992480.1
AX-110403163	chr7D	TRIAE_CS42_7DL_TGACv1_604018_AA1992480.1
AX-86180232	chr7D	TRIAE_CS42_7DL_TGACv1_604032_AA1992730.1
AX-110094527	chr7D	TRIAE_CS42_7DL_TGACv1_604136_AA1994320.1
AX-109741587	chr7D	TRIAE_CS42_7DL_TGACv1_604502_AA1998710.1
AX-109423826	chr7D	TRIAE_CS42_7DL_TGACv1_604625_AA2000070.1
AX-111816118	chr7D	TRIAE_CS42_7DL_TGACv1_604870_AA2002490.1
AX-94382077	chr7D	TRIAE_CS42_7DL_TGACv1_605460_AA2006670.7
AX-110993909	chr7D	TRIAE_CS42_7DL_TGACv1_606120_AA2009250.1
AX-109905450	chr7D	TRIAE_CS42_7DS_TGACv1_621351_AA2012660.1
AX-110584778	chr7D	TRIAE_CS42_7DS_TGACv1_621590_AA2020230.1
AX-109317872	chr7D	TRIAE_CS42_7DS_TGACv1_621916_AA2029220.1
AX-111797359	chr7D	TRIAE_CS42_7DS_TGACv1_622519_AA2041210.1
AX-108923671	chr7D	TRIAE_CS42_7DS_TGACv1_622659_AA2043500.1
AX-111879582	chr7D	TRIAE_CS42_7DS_TGACv1_622839_AA2046110.1
AX-94514350	chr7D	TRIAE_CS42_7DS_TGACv1_622924_AA2047320.4
AX-94683315	chr7D	TRIAE_CS42_7DS_TGACv1_623115_AA2049740.1
AX-94675588	chr7D	TRIAE_CS42_7DS_TGACv1_623332_AA2052170.2
AX-108770812	chr7D	TRIAE_CS42_7DS_TGACv1_623968_AA2057970.1
AX-111011992	chr7D	TRIAE_CS42_U_TGACv1_640759_AA2072790.1
AX-109362652	chr7D	TRIAE_CS42_U_TGACv1_640928_AA2079490.1
AX-111585247	chr7D	TRIAE_CS42_U_TGACv1_641464_AA2095810.1
AX-111032251	chr7D	TRIAE_CS42_U_TGACv1_642315_AA2115590.1
AX-108934048	chr7D	TRIAE_CS42_U_TGACv1_644077_AA2136970.1
